# Supplementary material for: Dataset on water–glycerol flow in a horizontal pipeline with and without leaks
Source: Data Brief. 2020 Jul 4;31:105950. doi: 10.1016/j.dib.2020.105950 (PMC7358385; doi:10.1016/j.dib.2020.105950)
Supplement: Supplementary file 1 [file mmc1.zip]

Archive with 1 entries (1 files):
- DataSet.XLS
