# Supplementary material for: Dataset on water–glycerol flow in a horizontal pipeline with and without leaks
Source: Data Brief. 2020 Jul 4;31:105950. doi: 10.1016/j.dib.2020.105950 (PMC7358385; doi:10.1016/j.dib.2020.105950)
Supplement: Supplementary file 1 [file mmc1.zip › DataSet.XLS]

## Sheet: Sheet1
Time [s]	Q [kg/s]	P1 [psi]	P2 [psi]	P3 [psi]	P4 [psi]	P5 [psi]
0.07	0.000986122	-0.0746707	-0.0542179	-0.0920296	0.0176225	0.00148901
0.17	0.00101201	-0.0767792	-0.0545317	-0.0932105	0.0165422	0.00147116
0.27	0.00100959	-0.0756122	-0.0549145	-0.094234	0.0172276	0.00145606
0.37	0.000981465	-0.0753412	-0.0554342	-0.0942694	0.0160895	0.00144621
0.47	0.000957064	-0.0788616	-0.0551548	-0.0934098	0.0160411	0.0014606
0.57	0.000948682	-0.0773445	-0.0530034	-0.0928612	0.0163689	0.00147972
0.67	0.000954643	-0.0759698	-0.0539366	-0.0943933	0.0156434	0.00144569
0.77	0.00096228	-0.0764653	-0.0546882	-0.0941707	0.016327	0.00146626
0.87	0.00096973	-0.0747927	-0.0536973	-0.095373	0.0145072	0.00146276
0.97	0.000977367	-0.0751801	-0.0559352	-0.09559	0.0127358	0.00142739
1.07	0.000985004	-0.0737552	-0.0545681	-0.0953088	0.013086	0.00142761
1.17	0.000990219	-0.0726162	-0.054623	-0.0949064	0.0131223	0.00143591
1.27	0.000992082	-0.0745934	-0.0552144	-0.09456	0.0132341	0.00146579
1.37	0.000993758	-0.0734739	-0.053403	-0.0944789	0.0145463	0.00145306
1.47	0.000995621	-0.0734068	-0.0531543	-0.0919588	0.0134045	0.00136787
1.57	0.00100195	-0.0750823	-0.0530034	-0.0918536	0.0101374	0.00142915
1.67	0.00100885	-0.0763936	-0.0537829	-0.0923406	0.0100825	0.00145891
1.77	0.00100698	-0.0781957	-0.0521773	-0.0935439	0.00923127	0.00137282
1.87	0.000982583	-0.077188	-0.0537559	-0.0936687	0.00893138	0.0014175
1.97	0.000981838	-0.0754865	-0.0546239	-0.0934107	0.00915397	0.00138179
2.07	0.000989474	-0.0748271	-0.0526495	-0.0951532	0.00626873	0.00134839
2.17	0.000996925	-0.0734879	-0.0557145	-0.0945162	0.00579003	0.00142639
2.27	0.00100344	-0.0736071	-0.0545969	-0.0927104	0.00843592	0.00144586
2.37	0.00100382	-0.0753962	-0.0548521	-0.0931751	0.00855234	0.00147949
2.47	0.000995249	-0.0752164	-0.0570714	-0.0953162	0.00717305	0.00148321
2.57	0.000983328	-0.0780895	-0.0548596	-0.0949251	0.00698492	0.00148611
2.67	0.000974201	-0.0807624	-0.0553038	-0.0934796	0.00823289	0.00152531
2.77	0.000975505	-0.0778642	-0.0536256	-0.0932049	0.00782963	0.00149971
2.87	0.00098221	-0.0760388	-0.0526207	-0.0944333	0.00700075	0.00148671
2.97	0.000990778	-0.0747927	-0.0538956	-0.0958452	0.00884011	0.00148248
3.07	0.000998601	-0.0758991	-0.0554379	-0.0952892	0.00649225	0.00151155
3.17	0.000995062	-0.0753421	-0.0548996	-0.0933446	0.00616536	0.00148293
3.27	0.000987798	-0.0727447	-0.0522127	-0.0932487	0.00672508	0.00144343
3.37	0.000980161	-0.074503	-0.0540419	-0.0950377	0.00509247	0.00145056
3.47	0.000973642	-0.0754818	-0.0546211	-0.094492	0.00620913	0.00142426
3.57	0.000980534	-0.0748048	-0.052698	-0.0913395	0.00447966	0.00143156
3.67	0.000992082	-0.0749789	-0.0544032	-0.0916189	0.00451412	0.00148695
3.77	0.00100344	-0.0760695	-0.0555096	-0.094098	0.00518281	0.00151044
3.87	0.00100903	-0.0752667	-0.0550188	-0.0934396	0.00490248	0.00145079
3.97	0.000999346	-0.0746744	-0.0551157	-0.0940934	0.00637211	0.00146299
4.07	0.000991337	-0.0738539	-0.0544274	-0.0935942	0.00515394	0.00149056
4.17	0.000987053	-0.0718255	-0.0548447	-0.0927793	0.00397116	0.00144892
4.27	0.000987612	-0.0721077	-0.0547897	-0.0933427	0.00354555	0.00147611
4.37	0.000989288	-0.0746362	-0.0553885	-0.0935569	0.00514556	0.00143399
4.47	0.000987798	-0.0745403	-0.0568731	-0.0950508	0.00551064	0.00143271
4.57	0.000977181	-0.0735885	-0.0560218	-0.0938885	0.00269897	0.00147616
4.67	0.000965446	-0.0747545	-0.0543222	-0.0916058	0.00323355	0.00143713
4.77	0.00095427	-0.0746241	-0.0538714	-0.0926433	0.00282004	0.00142056
4.87	0.000951849	-0.0743475	-0.055722	-0.0952277	0.00367034	0.00141223
4.97	0.000963211	-0.0749687	-0.055043	-0.0949958	0.00243448	0.00150307
5.07	0.000976622	-0.0741128	-0.0533089	-0.09437	0.00102818	0.00148117
5.17	0.000990033	-0.0726171	-0.0535157	-0.0946531	0.00376906	0.00142608
5.27	0.00100214	-0.0762045	-0.0536954	-0.0948999	0.00256207	0.00151744
5.37	0.00100363	-0.0764122	-0.0565005	-0.0955407	0.00260118	0.00151705
5.47	0.000983328	-0.0738315	-0.0561345	-0.0965418	0.00326615	0.00144542
5.57	0.000976995	-0.0758171	-0.0541843	-0.095102	0.00221562	0.00141595
5.67	0.000990406	-0.0749268	-0.0546686	-0.0933297	0.00132434	0.00148127
5.77	0.00100382	-0.0745282	-0.0555785	-0.0948869	0.00125542	0.00146856
5.87	0.0010014	-0.0757007	-0.0572726	-0.0956049	0.000759028	0.00149076
5.97	0.000984259	-0.0750609	-0.0566645	-0.0955081	-0.000363216	0.00151515
6.07	0.000981465	-0.0763144	-0.0567911	-0.0957558	0.00278652	0.00147455
6.17	0.000985004	-0.0755517	-0.0564512	-0.0951188	0.00444055	0.00151594
6.27	0.000987984	-0.0749622	-0.0553904	-0.0935029	0.00269432	0.00145842
6.37	0.000985935	-0.0760192	-0.0585113	-0.0933446	-0.000484288	0.00145059
6.47	0.000974387	-0.0757221	-0.0579692	-0.0953404	-0.00122283	0.00150345
6.57	0.00096377	-0.0773752	-0.0552312	-0.0952221	0.0014361	0.00146402
6.67	0.000961348	-0.0774469	-0.056034	-0.0948897	0.00236742	0.00143453
6.77	0.00096377	-0.0759754	-0.0561001	-0.0946913	0.00201724	0.00142819
6.87	0.000966191	-0.0753673	-0.0551194	-0.0941632	0.0016205	0.00149025
6.97	0.000966936	-0.0757864	-0.0536339	-0.0956738	0.000499189	0.0014918
7.07	0.000964515	-0.0761002	-0.0543976	-0.0954624	-0.000241213	0.00146629
7.17	0.000962093	-0.0754101	-0.0555264	-0.0948682	-0.000745989	0.00145112
7.27	0.000959672	-0.0762902	-0.0537569	-0.0946475	0.000101514	0.00142684
7.37	0.000958741	-0.0756653	-0.0552414	-0.095333	0.000616536	0.0014287
7.47	0.000957996	-0.0758516	-0.0568572	-0.0958089	0.00165775	0.00143116
7.57	0.000961721	-0.0758637	-0.0564456	-0.0941101	0.000120141	0.0014939
7.67	0.000982955	-0.0765873	-0.0559576	-0.0954513	-0.00113901	0.00149942
7.77	0.000990406	-0.0786018	-0.0545895	-0.0964133	0.000167638	0.00143324
7.87	0.000959672	-0.0769226	-0.0539226	-0.0951393	-0.000477768	0.00147143
7.97	0.000931546	-0.0772867	-0.0539934	-0.0957865	-0.000365078	0.00143627
8.07	0.000936761	-0.0787834	-0.054162	-0.0953348	-0.00177603	0.00141689
8.17	0.000952594	-0.0778213	-0.0542253	-0.0960529	-0.00190921	0.00144911
8.27	0.000967495	-0.0777245	-0.0551874	-0.0969656	-0.000875443	0.00141352
8.37	0.000968613	-0.078503	-0.0555767	-0.0956906	-0.000840984	0.00148199
8.47	0.000956319	-0.0785245	-0.0551865	-0.0956235	-0.000908971	0.00147539
8.57	0.000940859	-0.0774814	-0.0559157	-0.0937702	-0.00150781	0.001476
8.67	0.000928566	-0.079303	-0.0564791	-0.09616	-0.00141375	0.00145543
8.77	0.000938065	-0.079467	-0.0565937	-0.0972934	-0.00212993	0.0014397
8.87	0.000946634	-0.0761282	-0.0564763	-0.0948692	-0.00448152	0.00146243
8.97	0.000947937	-0.0773706	-0.0564763	-0.0968836	-0.00314321	0.00142047
9.07	0.00093881	-0.0798022	-0.0547767	-0.0965036	-0.000469387	0.00146854
9.17	0.000927076	-0.0802223	-0.0555599	-0.0973744	-0.00121538	0.00146278
9.27	0.000917204	-0.0795918	-0.0555841	-0.0963015	-0.0018049	0.00147235
9.37	0.000926144	-0.0808509	-0.053769	-0.0961516	2.79397e-05	0.00148267
9.47	0.000939742	-0.0802856	-0.0547068	-0.0986625	-0.000370666	0.00141893
9.57	0.000942163	-0.0798171	-0.0552246	-0.0956059	-0.00150502	0.00143851
9.67	0.000930242	-0.0817003	-0.0555655	-0.0953805	-0.000200234	0.00144349
9.77	0.000912733	-0.0806786	-0.055016	-0.0956096	-0.00110548	0.0014917
9.87	0.000941046	-0.0802036	-0.056209	-0.0959067	-0.00110269	0.0014683
9.97	0.000967681	-0.0788234	-0.057077	-0.0966182	-0.00189338	0.00139335
10.07	0.000970475	-0.0776229	-0.0569746	-0.0943774	-0.00377372	0.00146959
10.17	0.000971965	-0.0789836	-0.0573089	-0.0966173	-0.00205263	0.00147556
10.27	0.000975877	-0.0781352	-0.0566738	-0.0970569	-0.00186823	0.00145272
10.37	0.000975691	-0.0781054	-0.0582114	-0.095943	-0.00384171	0.00147619
10.47	0.00096079	-0.0787433	-0.0565974	-0.096472	-0.00123773	0.00142471
10.57	0.000956319	-0.0777179	-0.0578761	-0.095156	-0.00120793	0.00144831
10.67	0.00096377	-0.0783764	-0.0589471	-0.0967951	-0.00141189	0.00145031
10.77	0.000953712	-0.078002	-0.0575613	-0.0973959	0.000201166	0.00147886
10.87	0.000935271	-0.0771098	-0.0577252	-0.0975179	-0.00193156	0.00148361
10.97	0.000930801	-0.0783019	-0.0566896	-0.0990275	-0.00268314	0.00147591
11.07	0.000949055	-0.0805259	-0.0567511	-0.0982275	-0.00177044	0.00153584
11.17	0.000948496	-0.0806209	-0.0562621	-0.0983812	-0.0027176	0.00149764
11.27	0.000943467	-0.0792006	-0.0570938	-0.0991132	-0.00242237	0.00146682
11.37	0.000938252	-0.0797007	-0.0573201	-0.0986038	-0.00143051	0.00145223
11.47	0.000933409	-0.0804411	-0.0546984	-0.0980152	-0.00137929	0.00145363
11.57	0.000929125	-0.0805082	-0.0561178	-0.0984138	-0.000596046	0.00148028
11.67	0.000926703	-0.0801189	-0.0568023	-0.0985004	-0.00158511	0.00145939
11.77	0.000924282	-0.079168	-0.0556288	-0.0986103	-0.0015432	0.00145274
11.87	0.000924654	-0.0776574	-0.0564689	-0.0990359	-0.00204053	0.0014998
11.97	0.000926889	-0.0802996	-0.0569113	-0.0972236	-0.00170805	0.0014504
12.07	0.000928007	-0.0806637	-0.0553746	-0.0969572	-0.00109337	0.00142099
12.17	0.000925027	-0.0788057	-0.0570081	-0.0980049	-0.00336673	0.00146111
12.27	0.000920556	-0.0811117	-0.0577653	-0.0982583	-0.00225846	0.00140154
12.37	0.000915527	-0.0802604	-0.0560572	-0.0993414	-0.00402797	0.00143872
12.47	0.000915714	-0.0799745	-0.0550048	-0.0970922	-0.004787	0.00145211
12.57	0.000932105	-0.0800798	-0.0552218	-0.0970326	-0.00115577	0.00142358
12.67	0.000947565	-0.0809263	-0.0572791	-0.0980562	-0.00109244	0.00148693
12.77	0.000944026	-0.0831308	-0.0571935	-0.0978047	-0.00334997	0.00143194
12.87	0.000906773	-0.0833385	-0.056617	-0.0993172	-0.00346079	0.00142704
12.97	0.000882931	-0.0826558	-0.0571329	-0.0988459	-0.00145566	0.00144752
13.07	0.000920184	-0.0808612	-0.0569131	-0.0987845	-0.00338722	0.00143942
13.17	0.000952035	-0.0805147	-0.0556484	-0.0985991	-0.00387337	0.00146046
13.27	0.000934154	-0.0816155	-0.0554379	-0.0993833	-0.00136811	0.00143629
13.37	0.000939555	-0.0807969	-0.0573564	-0.100751	-0.00401493	0.00141624
13.47	0.000925586	-0.0819732	-0.0575893	-0.0987668	-0.00707246	0.00143505
13.57	0.000922792	-0.0831308	-0.0559948	-0.0983616	-0.00765268	0.00143664
13.67	0.000918321	-0.082083	-0.0557676	-0.0989027	-0.00507943	0.001409
13.77	0.00091143	-0.0817999	-0.0560451	-0.0986215	-0.00229292	0.00140987
13.87	0.000908822	-0.0808742	-0.0559455	-0.0993013	-0.0037495	0.00142236
13.97	0.000918321	-0.0811741	-0.055816	-0.100668	-0.00500027	0.00140783
14.07	0.000930056	-0.0823857	-0.0555627	-0.102012	-0.00508595	0.00138467
14.17	0.000941604	-0.0817571	-0.05602	-0.101902	-0.00566524	0.00147588
14.27	0.000952408	-0.0808546	-0.0565955	-0.100894	-0.00468548	0.00149126
14.37	0.000953712	-0.0806218	-0.0561476	-0.10068	-0.00423472	0.00140283
14.47	0.0009498	-0.0836542	-0.0577513	-0.10085	-0.00481028	0.0014423
14.57	0.000945888	-0.0840593	-0.0575054	-0.100288	-0.00739284	0.00141829
14.67	0.000944585	-0.0834838	-0.0567371	-0.100464	-0.00765547	0.00144301
14.77	0.000957437	-0.085976	-0.0581732	-0.100822	-0.00718888	0.00146802
14.87	0.000952594	-0.084701	-0.0565695	-0.0994634	-0.00742543	0.00143528
14.97	0.000928938	-0.0831028	-0.0569765	-0.101145	-0.0049267	0.00144357
15.07	0.000939183	-0.0836411	-0.0567352	-0.101803	-0.00611134	0.00141712
15.17	0.000968799	-0.0828179	-0.0566039	-0.100038	-0.00690669	0.00141694
15.27	0.000977926	-0.080768	-0.0583027	-0.0995956	-0.00646524	0.00141326
15.37	0.00094682	-0.0807391	-0.0579525	-0.0995025	-0.00784919	0.00143907
15.47	0.000922605	-0.081691	-0.0570714	-0.10192	-0.00648852	0.00145457
15.57	0.000917204	-0.0823364	-0.0571059	-0.103237	-0.00629295	0.00146025
15.67	0.00095576	-0.0858046	-0.0583017	-0.102709	-0.00769831	0.00145686
15.77	0.000968985	-0.0865199	-0.0565508	-0.101498	-0.00755396	0.00145374
15.87	0.000973269	-0.0840342	-0.0567446	-0.100058	-0.00701193	0.00144216
15.97	0.000956878	-0.0833729	-0.0591632	-0.101312	-0.00762474	0.00138172
16.07	0.000922978	-0.0844542	-0.0570621	-0.101003	-0.00919122	0.00145243
16.17	0.00090491	-0.0850484	-0.0556437	-0.100163	-0.0063451	0.00143865
16.27	0.000918508	-0.0845827	-0.0588121	-0.101295	-0.00512879	0.00137306
16.37	0.00093285	-0.0854349	-0.0608787	-0.102139	-0.00793673	0.00145049
16.47	0.000944957	-0.0840127	-0.0601225	-0.102068	-0.00730343	0.00147398
16.57	0.000962839	-0.0829175	-0.0584777	-0.0999831	-0.00890903	0.00148704
16.67	0.000964701	-0.0838293	-0.0576871	-0.101787	-0.010048	0.00146095
16.77	0.000944212	-0.0826176	-0.0586081	-0.102269	-0.00783335	0.00143767
16.87	0.000951476	-0.0824984	-0.0584163	-0.101525	-0.00925735	0.00149133
16.97	0.000961348	-0.0818884	-0.0585988	-0.101511	-0.00977702	0.00150504
17.07	0.000972152	-0.0824984	-0.0570444	-0.0991859	-0.00972115	0.00150174
17.17	0.000971407	-0.0835117	-0.0563515	-0.0999365	-0.0110781	0.0014731
17.27	0.000954457	-0.0813073	-0.0587432	-0.0996972	-0.00962522	0.00148994
17.37	0.000947379	-0.0816546	-0.0570267	-0.100555	-0.00808388	0.0015334
17.47	0.000940301	-0.0842046	-0.0560367	-0.101816	-0.00892859	0.00148557
17.57	0.000928938	-0.0842456	-0.0580596	-0.101352	-0.00828691	0.00141768
17.67	0.000919253	-0.0832379	-0.0579869	-0.102363	-0.0081053	0.00145857
17.77	0.000919998	-0.0841925	-0.057823	-0.102454	-0.0100108	0.0014763
17.87	0.000924654	-0.0860393	-0.0579553	-0.100689	-0.00960659	0.00142356
17.97	0.000930242	-0.0847317	-0.0602379	-0.101799	-0.0096485	0.00141663
18.07	0.000938252	-0.0841618	-0.0600079	-0.101894	-0.00961497	0.00144396
18.17	0.000946261	-0.0839941	-0.0584871	-0.0996031	-0.00930205	0.00145983
18.27	0.000950918	-0.0833441	-0.0603572	-0.101518	-0.00915769	0.00148971
18.37	0.000934526	-0.0841003	-0.0613788	-0.103457	-0.00888389	0.00150295
18.47	0.000920929	-0.084497	-0.0598682	-0.101883	-0.0106916	0.00148746
18.57	0.000912547	-0.0855876	-0.0589993	-0.100263	-0.0108257	0.00150088
18.67	0.000899322	-0.0845473	-0.058271	-0.0998834	-0.00991765	0.00148845
18.77	0.000896342	-0.0830889	-0.0590226	-0.100653	-0.0104951	0.00146081
18.87	0.000901744	-0.0849143	-0.0606719	-0.102454	-0.00973139	0.00144584
18.97	0.000916086	-0.0859965	-0.0589006	-0.102313	-0.0108983	0.00140355
19.07	0.00093136	-0.0847476	-0.0609346	-0.100706	-0.011622	0.00145333
19.17	0.000936575	-0.0860244	-0.0624536	-0.100629	-0.011066	0.00143952
19.27	0.000920929	-0.0867425	-0.0592154	-0.100861	-0.0121836	0.00140331
19.37	0.000917763	-0.0870414	-0.0598356	-0.101975	-0.0109095	0.00146689
19.47	0.000917763	-0.0870572	-0.0587711	-0.103203	-0.0110231	0.00145402
19.57	0.000918135	-0.0868896	-0.0593513	-0.103301	-0.0125654	0.00144211
19.67	0.00093136	-0.0867201	-0.0615381	-0.103084	-0.0126902	0.00148
19.77	0.00095129	-0.086356	-0.0596093	-0.1012	-0.0124779	0.00145021
19.87	0.000942349	-0.0861483	-0.0607241	-0.100505	-0.0135051	0.00145744
19.97	0.000930242	-0.0859154	-0.0614561	-0.101979	-0.0141338	0.00147081
20.07	0.000924468	-0.0865441	-0.0589462	-0.10356	-0.0144113	0.00144382
20.17	0.000932105	-0.0877976	-0.0574542	-0.104104	-0.0130823	0.00145643
20.27	0.00093136	-0.0880444	-0.0592507	-0.102893	-0.0128374	0.00142941
20.37	0.000925958	-0.0850819	-0.0599334	-0.101157	-0.0126688	0.00147338
20.47	0.000919066	-0.0852821	-0.0601904	-0.102387	-0.0112914	0.00146992
20.57	0.000914223	-0.0871141	-0.0601485	-0.104669	-0.0122441	0.0014379
20.67	0.000916272	-0.0861874	-0.0606459	-0.103814	-0.0124713	0.0014848
20.77	0.000918694	-0.0861669	-0.0605322	-0.102946	-0.0103377	0.00145737
20.87	0.000926331	-0.0867872	-0.0594324	-0.102645	-0.0117822	0.00145218
20.97	0.000949241	-0.0859052	-0.0622664	-0.102698	-0.0116294	0.00141644
21.07	0.000968054	-0.0841664	-0.0608237	-0.102897	-0.0108713	0.00142419
21.17	0.000962093	-0.0854423	-0.059925	-0.102285	-0.0127638	0.00145817
21.27	0.000950359	-0.0861986	-0.0616582	-0.102958	-0.0123875	0.00140327
21.37	0.000938624	-0.0878004	-0.0606906	-0.10515	-0.0118464	0.001431
21.47	0.000927635	-0.0871401	-0.0611804	-0.105588	-0.0120252	0.00143437
21.57	0.000918508	-0.083629	-0.061309	-0.103113	-0.0115363	0.00143338
21.67	0.000921115	-0.0855988	-0.059844	-0.100982	-0.0120411	0.00147263
21.77	0.00092335	-0.0873795	-0.0585178	-0.101198	-0.0143927	0.0014662
21.87	0.000925399	-0.0876281	-0.0597583	-0.102808	-0.0133933	0.00143027
21.97	0.000925027	-0.0866354	-0.0588167	-0.102373	-0.0115717	0.00146517
22.07	0.000923537	-0.0868374	-0.0605313	-0.10099	-0.0128355	0.00148957
22.17	0.000925586	-0.0878256	-0.0624033	-0.103321	-0.0133244	0.00148131
22.27	0.000929497	-0.0862256	-0.0617467	-0.104736	-0.0147987	0.00147315
22.37	0.000984259	-0.0877213	-0.0631334	-0.104525	-0.0144383	0.00143339
22.47	0.00181779	-0.0876067	-0.0618221	-0.103137	-0.0135517	0.00149909
22.57	0.00389073	-0.0892794	-0.0609709	-0.104258	-0.0130795	0.00154082
22.67	0.00404626	-0.0904324	-0.0601728	-0.103667	-0.0113631	0.00147911
22.77	0.00297505	-0.0874288	-0.0604466	-0.10202	-0.0110706	0.00145077
22.87	0.00334479	-0.0891834	-0.0620577	-0.103128	-0.0120411	0.00142037
22.97	0.00284709	-0.0888882	-0.0598291	-0.10362	-0.0121575	0.00143659
23.07	0.00272565	-0.0883359	-0.0587981	-0.104547	-0.0115344	0.00144137
23.17	0.00265691	-0.089719	-0.0592927	-0.103242	-0.0114245	0.00146423
23.27	0.00230953	-0.0876887	-0.0600796	-0.103306	-0.0111358	0.00147064
23.37	0.0023479	-0.0867601	-0.0606636	-0.103376	-0.0126436	0.00145971
23.47	0.00209197	-0.0866726	-0.0592899	-0.10316	-0.0121873	0.00143566
23.57	0.00207894	-0.0879653	-0.0596857	-0.105241	-0.0108732	0.00144031
23.67	0.00189099	-0.0882037	-0.0614598	-0.107291	-0.0145407	0.00147193
23.77	0.00185635	-0.0858502	-0.0619898	-0.104671	-0.0151237	0.00145374
23.87	0.00175186	-0.0855327	-0.0610473	-0.103395	-0.0122096	0.0014508
23.97	0.00157733	-0.0852384	-0.0610696	-0.106676	-0.0116639	0.00147296
24.07	0.00168517	-0.0858167	-0.062638	-0.104685	-0.0132145	0.00141944
24.17	0.00152834	-0.0837734	-0.063099	-0.104373	-0.0128839	0.00140702
24.27	0.00137765	-0.0843983	-0.0618584	-0.105017	-0.0121435	0.00144728
24.37	0.00137057	-0.0874987	-0.061512	-0.104075	-0.0131	0.00146037
24.47	0.00141528	-0.0847597	-0.0622096	-0.105116	-0.0143796	0.00144499
24.57	0.00140708	-0.0837594	-0.0599856	-0.10451	-0.0136979	0.00141453
24.67	0.00133909	-0.0835946	-0.0594063	-0.104729	-0.0137938	0.00146875
24.77	0.00119083	-0.0820644	-0.0612289	-0.103383	-0.0123912	0.00148402
24.87	0.00112433	-0.0829464	-0.0623083	-0.102913	-0.0108061	0.00153494
24.97	0.00118058	-0.0829492	-0.0618408	-0.10687	-0.0107158	0.00150977
25.07	0.00112768	-0.0838833	-0.0601681	-0.104765	-0.0128094	0.0014683
25.17	0.00115618	-0.0833003	-0.0605276	-0.103199	-0.0147084	0.00149013
25.27	0.00116177	-0.0840146	-0.0614496	-0.10538	-0.013371	0.00144892
25.37	0.00118375	-0.0833599	-0.0628922	-0.104732	-0.0141747	0.0014811
25.47	0.00121262	-0.0816472	-0.0628466	-0.105412	-0.0139242	0.0014214
25.57	0.00120983	-0.0830507	-0.062055	-0.104676	-0.0142995	0.0013881
25.67	0.0012102	-0.081202	-0.0624312	-0.10657	-0.0141943	0.00143792
25.77	0.00118487	-0.0803489	-0.0619637	-0.107663	-0.0159396	0.00144492
25.87	0.00107385	-0.0806963	-0.0626054	-0.106229	-0.0157338	0.00147279
25.97	0.000912175	-0.081378	-0.0617653	-0.105638	-0.0136215	0.00148433
26.07	0.000891127	-0.0837715	-0.061593	-0.104013	-0.014212	0.00149507
26.17	0.000930242	-0.0822311	-0.0624759	-0.105291	-0.0140201	0.0014859
26.27	0.00089895	-0.0802614	-0.0616964	-0.105372	-0.0137826	0.00144067
26.37	0.000896156	-0.0811201	-0.0620037	-0.104905	-0.0141868	0.00145849
26.47	0.000895411	-0.0804635	-0.0625802	-0.106835	-0.0162814	0.00147595
26.57	0.000922047	-0.080415	-0.0615958	-0.104968	-0.0162879	0.00149834
26.67	0.000930615	-0.0816863	-0.0608396	-0.104415	-0.0149813	0.00151674
26.77	0.000919998	-0.0835843	-0.0610352	-0.106848	-0.0150492	0.00146795
26.87	0.000919439	-0.0812737	-0.0611888	-0.106501	-0.0146199	0.00150235
26.97	0.000911988	-0.0823485	-0.0606766	-0.107274	-0.0130003	0.00149774
27.07	0.000904351	-0.0846991	-0.0597052	-0.107116	-0.0118725	0.00147158
27.17	0.000901185	-0.0815475	-0.0606468	-0.106178	-0.0116844	0.00150747
27.27	0.000921674	-0.0821883	-0.0611451	-0.105741	-0.0119973	0.00145917
27.37	0.000931732	-0.0827871	-0.0602296	-0.106338	-0.0142101	0.00149238
27.47	0.000937507	-0.0806879	-0.0610426	-0.105365	-0.0154953	0.00149832
27.57	0.000941791	-0.0808798	-0.0611274	-0.10529	-0.0129063	0.00149477
27.67	0.000945143	-0.0832994	-0.0619916	-0.106365	-0.0129296	0.00155919
27.77	0.000933036	-0.0832267	-0.0628596	-0.105389	-0.0143824	0.00149023
27.87	0.000905469	-0.0824165	-0.0620345	-0.106557	-0.0130339	0.00151327
27.97	0.000903979	-0.0825757	-0.0631195	-0.105931	-0.0118194	0.00150738
28.07	0.000903793	-0.0822144	-0.0624098	-0.105386	-0.0128504	0.00148412
28.17	0.00090342	-0.0826968	-0.0622077	-0.105087	-0.014361	0.00150281
28.27	0.000902675	-0.0823187	-0.0628382	-0.104848	-0.0147196	0.00142213
28.37	0.000900999	-0.0828542	-0.0632657	-0.106826	-0.0129594	0.00144956
28.47	0.000897087	-0.0842558	-0.063966	-0.106838	-0.0133384	0.0014647
28.57	0.000889823	-0.0829268	-0.0626063	-0.106369	-0.015419	0.00146984
28.67	0.000884049	-0.0825906	-0.060969	-0.106128	-0.0141477	0.00146079
28.77	0.000883676	-0.0831978	-0.0602799	-0.104307	-0.0151219	0.00145117
28.87	0.000886098	-0.0821911	-0.0618435	-0.104167	-0.0158995	0.0014298
28.97	0.000888333	-0.0819592	-0.0613378	-0.104321	-0.0145091	0.00141576
29.07	0.000888705	-0.0825142	-0.059762	-0.103712	-0.0147307	0.0014979
29.17	0.000886284	-0.0830665	-0.0594547	-0.106344	-0.0129063	0.00144956
29.27	0.000884049	-0.0827285	-0.0595627	-0.106084	-0.012923	0.00142538
29.37	0.000882559	-0.0821324	-0.0603497	-0.105585	-0.0151852	0.00151767
29.47	0.000882559	-0.0831652	-0.0613481	-0.105998	-0.0124248	0.00146203
29.57	0.000884607	-0.0837408	-0.0598021	-0.104945	-0.0124574	0.00146486
29.67	0.000894666	-0.0834372	-0.0604512	-0.105664	-0.0137007	0.00149359
29.77	0.0009064	-0.0820039	-0.0622561	-0.105267	-0.0117589	0.00145976
29.87	0.000918135	-0.0827983	-0.060726	-0.10587	-0.0127582	0.00149322
29.97	0.000927448	-0.0854479	-0.0614366	-0.105878	-0.0152262	0.00147066
30.07	0.000915527	-0.0833264	-0.0611395	-0.105701	-0.0145668	0.00144097
30.17	0.000901371	-0.0813827	-0.0617038	-0.105556	-0.0143591	0.00144921
30.27	0.000891685	-0.0826428	-0.0627255	-0.105085	-0.0129817	0.00146912
30.37	0.000882186	-0.0833264	-0.061471	-0.105374	-0.0142762	0.00146469
30.47	0.000872873	-0.0835434	-0.0617411	-0.104867	-0.0146544	0.0014276
30.57	0.000868775	-0.0843741	-0.063098	-0.105279	-0.0125412	0.00146753
30.67	0.000899881	-0.0830721	-0.0608377	-0.105982	-0.0145743	0.00148966
30.77	0.00091292	-0.0807466	-0.0615632	-0.106472	-0.0160504	0.00150146
30.87	0.000901371	-0.0819117	-0.0635115	-0.10606	-0.0153622	0.00146975
30.97	0.000890009	-0.0823522	-0.0604	-0.104438	-0.0150669	0.00141656
31.07	0.000882186	-0.0816109	-0.0619069	-0.105262	-0.0147531	0.00142618
31.17	0.000889264	-0.0824956	-0.0639316	-0.105238	-0.012964	0.00144577
31.27	0.000896901	-0.0839652	-0.0621611	-0.106539	-0.012733	0.00143896
31.37	0.000904538	-0.0843601	-0.0625253	-0.107687	-0.0135768	0.00141506
31.47	0.000911802	-0.0820383	-0.0639902	-0.105677	-0.0121212	0.00142358
31.57	0.000920556	-0.0816835	-0.0634231	-0.106175	-0.0135181	0.0014803
31.67	0.000931546	-0.0823783	-0.0609159	-0.106494	-0.0150278	0.00143895
31.77	0.000939555	-0.0814032	-0.0612959	-0.106465	-0.0132062	0.00146748
31.87	0.000929311	-0.0824956	-0.0629965	-0.105635	-0.016029	0.00152051
31.97	0.000910498	-0.0836626	-0.0626333	-0.105585	-0.0156993	0.00141979
32.07	0.000902861	-0.0829492	-0.062177	-0.105571	-0.0109822	0.00149561
32.17	0.000895411	-0.083332	-0.0620885	-0.105245	-0.0110259	0.00150839
32.27	0.000884235	-0.0834456	-0.063153	-0.107125	-0.0126278	0.00148702
32.37	0.00087548	-0.0822674	-0.0614421	-0.104791	-0.0142828	0.00149753
32.47	0.000878088	-0.0821706	-0.0608684	-0.104895	-0.0152923	0.00148023
32.57	0.000881813	-0.0817394	-0.0628466	-0.104883	-0.0149477	0.00154829
32.67	0.000884421	-0.0804523	-0.0616498	-0.104787	-0.0151116	0.00147768
32.77	0.000880137	-0.0810921	-0.0612652	-0.105789	-0.0148537	0.00143603
32.87	0.000867657	-0.0826009	-0.062353	-0.103685	-0.0142325	0.0014595
32.97	0.000882372	-0.0828356	-0.0617811	-0.104018	-0.0139698	0.00144408
33.07	0.00090044	-0.0823792	-0.0595925	-0.103678	-0.0133542	0.00149091
33.17	0.000905283	-0.08165	-0.0604801	-0.104386	-0.0132434	0.00148868
33.27	0.000907704	-0.0822395	-0.0607604	-0.10556	-0.0148043	0.00141848
33.37	0.000905283	-0.0817785	-0.0598263	-0.105529	-0.0160011	0.0014456
33.47	0.000900626	-0.0818456	-0.061376	-0.106314	-0.0128672	0.00147644
33.57	0.000894479	-0.0823038	-0.0610007	-0.104357	-0.0103721	0.00141979
33.67	0.000887401	-0.0826288	-0.0605267	-0.102772	-0.0119172	0.00141258
33.77	0.000882931	-0.0822609	-0.0606468	-0.104006	-0.0115652	0.00143547
33.87	0.000885352	-0.0825273	-0.061349	-0.105991	-0.0124667	0.00141039
33.97	0.000888519	-0.0827583	-0.0610352	-0.106887	-0.0137212	0.00144661
34.07	0.000892803	-0.08104	-0.0607455	-0.107057	-0.0142576	0.0014565
34.17	0.00089895	-0.0796886	-0.0618352	-0.106316	-0.0139503	0.00142372
34.27	0.000908263	-0.0799512	-0.0620522	-0.104327	-0.0128839	0.00145065
34.37	0.000916459	-0.0812355	-0.0616862	-0.10509	-0.0132322	0.00147071
34.47	0.000906028	-0.0818465	-0.0615362	-0.106136	-0.0121845	0.00146697
34.57	0.000892617	-0.0807606	-0.0622822	-0.107013	-0.0126762	0.00143818
34.67	0.000883676	-0.0819275	-0.0621527	-0.106527	-0.0144448	0.00142244
34.77	0.000880137	-0.0819778	-0.0597816	-0.105232	-0.0130692	0.00147839
34.87	0.000891685	-0.0807736	-0.058868	-0.105629	-0.0118325	0.00152549
34.97	0.000903048	-0.0833552	-0.0588354	-0.10438	-0.0119209	0.00148815
35.07	0.000913292	-0.0821305	-0.0587534	-0.104725	-0.0133375	0.00147382
35.17	0.000912175	-0.0813026	-0.0609392	-0.106788	-0.0131242	0.00147616
35.27	0.000909567	-0.0811052	-0.0628037	-0.106891	-0.0129063	0.00143313
35.37	0.000907332	-0.0807289	-0.0613984	-0.105578	-0.0129938	0.00144403
35.47	0.000910871	-0.0803806	-0.0611264	-0.104534	-0.0110874	0.00138591
35.57	0.000922978	-0.0793794	-0.0625886	-0.104757	-0.0119768	0.00143159
35.67	0.00091739	-0.0818139	-0.0612484	-0.10467	-0.0126194	0.00149156
35.77	0.000870638	-0.0820812	-0.0602724	-0.103321	-0.0115819	0.00142578
35.87	0.000878274	-0.0830963	-0.0599092	-0.103416	-0.0117319	0.00142253
35.97	0.000881068	-0.0811368	-0.0591278	-0.10492	-0.0123344	0.00142506
36.07	0.000871941	-0.0805492	-0.0603972	-0.105376	-0.0143265	0.00143592
36.17	0.000897646	-0.0822311	-0.0608647	-0.104452	-0.0117877	0.00140336
36.27	0.000901558	-0.0795173	-0.0600945	-0.104588	-0.0107409	0.00145255
36.37	0.000912175	-0.0806227	-0.0593886	-0.104428	-0.0132825	0.00152973
36.47	0.000907145	-0.0804281	-0.0574207	-0.103926	-0.0128932	0.00146187
36.57	0.00090789	-0.0812197	-0.0570379	-0.1043	-0.0127312	0.00145019
36.67	0.000912175	-0.0810213	-0.0594063	-0.103156	-0.0123428	0.00147707
36.77	0.000909567	-0.0778139	-0.061376	-0.102723	-0.0116928	0.00151499
36.87	0.000907332	-0.0796588	-0.0619674	-0.105945	-0.0120634	0.00151
36.97	0.000905097	-0.0797501	-0.0623167	-0.105182	-0.0129519	0.00139592
37.07	0.000904351	-0.0795666	-0.0607828	-0.101784	-0.0130832	0.00147204
37.17	0.000897273	-0.0810772	-0.059233	-0.103002	-0.0109402	0.00143921
37.27	0.000872314	-0.080673	-0.0591557	-0.10349	-0.0114087	0.00142845
37.37	0.000857227	-0.0797985	-0.0594808	-0.1045	-0.0126073	0.00149119
37.47	0.000887029	-0.0787079	-0.0592833	-0.105004	-0.0131484	0.00148484
37.57	0.000922233	-0.0787126	-0.0595916	-0.102365	-0.0145892	0.00153949
37.67	0.000925586	-0.078395	-0.0612186	-0.104451	-0.0140918	0.0015238
37.77	0.00088498	-0.0794306	-0.0595022	-0.104893	-0.0121491	0.00154348
37.87	0.000888519	-0.0828607	-0.0602715	-0.10356	-0.0116928	0.0015282
37.97	0.000913292	-0.0805892	-0.0596866	-0.103221	-0.0116378	0.00148099
38.07	0.000911802	-0.0780821	-0.0564484	-0.102023	-0.0139521	0.00149689
38.17	0.000921302	-0.0781817	-0.056711	-0.10218	-0.0138059	0.00146982
38.27	0.00091143	-0.0767186	-0.0575865	-0.102379	-0.0130665	0.00148108
38.37	0.000912361	-0.0774916	-0.05743	-0.102235	-0.0141719	0.00149453
38.47	0.000913851	-0.081229	-0.0581751	-0.101436	-0.0120075	0.00145119
38.57	0.000913665	-0.0821948	-0.0600209	-0.103085	-0.0119256	0.00141684
38.67	0.000922978	-0.080809	-0.0594091	-0.10313	-0.0120904	0.00142089
38.77	0.00093881	-0.0814619	-0.0589034	-0.102916	-0.0114115	0.001461
38.87	0.000954457	-0.0807326	-0.0593169	-0.104529	-0.0115912	0.00143425
38.97	0.00096228	-0.0792658	-0.0604466	-0.103063	-0.0122292	0.00141026
39.07	0.000950731	-0.0792593	-0.0606971	-0.103877	-0.0122068	0.00146837
39.17	0.000939183	-0.0800546	-0.0598328	-0.104382	-0.0114851	0.00148567
39.27	0.000927821	-0.0809059	-0.0584181	-0.101894	-0.0131577	0.00149697
39.37	0.000919811	-0.0797091	-0.0594715	-0.102172	-0.0129975	0.00147822
39.47	0.000919066	-0.0803471	-0.0604913	-0.10257	-0.0130804	0.00145333
39.57	0.000919066	-0.0777785	-0.0601318	-0.104706	-0.0150204	0.00147932
39.67	0.000924096	-0.078449	-0.0596559	-0.105128	-0.0133188	0.00149242
39.77	0.000933595	-0.0809729	-0.058651	-0.103632	-0.0114217	0.00146799
39.87	0.000922792	-0.0784183	-0.0604931	-0.103348	-0.0130152	0.00148094
39.97	0.000913478	-0.0796281	-0.0604074	-0.102865	-0.0134353	0.00145508
40.07	0.000927448	-0.0788029	-0.0598114	-0.103354	-0.0117971	0.00145955
40.17	0.000944212	-0.078029	-0.0604186	-0.102785	-0.0125663	0.00148426
40.27	0.00094831	-0.0802893	-0.0586947	-0.10235	-0.0145026	0.00148925
40.37	0.000912175	-0.0804793	-0.0589816	-0.101639	-0.013968	0.00144574
40.47	0.000898577	-0.0799727	-0.060359	-0.101351	-0.0136113	0.00141272
40.57	0.000898205	-0.0781724	-0.0601579	-0.103135	-0.0133431	0.00144614
40.67	0.000893176	-0.0771144	-0.0597434	-0.103005	-0.014157	0.00142459
40.77	0.000896342	-0.0789212	-0.0601038	-0.102269	-0.0126287	0.00147528
40.87	0.000906587	-0.0774879	-0.060197	-0.101238	-0.0121333	0.00151662
40.97	0.000922233	-0.0778874	-0.0601895	-0.100152	-0.013574	0.00147804
41.07	0.000938065	-0.0792397	-0.0590887	-0.101429	-0.0110175	0.00148894
41.17	0.000952408	-0.0766758	-0.0583371	-0.102692	-0.0113361	0.00145767
41.27	0.00094682	-0.0770288	-0.0593551	-0.102453	-0.0129472	0.00145524
41.37	0.000935085	-0.0786185	-0.0594864	-0.102193	-0.0123018	0.00145417
41.47	0.000924282	-0.0758562	-0.0592433	-0.101016	-0.0127992	0.00148079
41.57	0.000917763	-0.0765026	-0.0577457	-0.101291	-0.0123996	0.00149336
41.67	0.00092037	-0.0768332	-0.0585439	-0.103082	-0.0131018	0.00140088
41.77	0.000920184	-0.0757547	-0.0600666	-0.104826	-0.012408	0.00144422
41.87	0.000918321	-0.076673	-0.0587432	-0.104465	-0.0125822	0.00151891
41.97	0.000927076	-0.0761477	-0.0590906	-0.103022	-0.0120327	0.00149065
42.07	0.000933595	-0.077486	-0.0599585	-0.103146	-0.0113212	0.00146631
42.17	0.000916645	-0.0777775	-0.0615316	-0.103256	-0.013967	0.00141892
42.27	0.000898205	-0.0778325	-0.0624834	-0.103301	-0.0131624	0.00144939
42.37	0.000887029	-0.0787741	-0.0615716	-0.102879	-0.0127759	0.0014599
42.47	0.000900067	-0.0784546	-0.0595013	-0.102502	-0.0135703	0.00141825
42.57	0.000915527	-0.0777002	-0.0586966	-0.103424	-0.0125254	0.00144995
42.67	0.000925213	-0.0763386	-0.0594649	-0.105014	-0.0119675	0.00149135
42.77	0.0009159	-0.0783848	-0.058555	-0.104117	-0.0116024	0.00148171
42.87	0.000905655	-0.0784444	-0.0592889	-0.10329	-0.0102529	0.00148829
42.97	0.00089895	-0.0769421	-0.0596251	-0.101776	-0.0109561	0.00148691
43.07	0.000892431	-0.0800444	-0.0588531	-0.101166	-0.0128448	0.00144097
43.17	0.000891313	-0.082043	-0.0601858	-0.104405	-0.0114217	0.00140643
43.27	0.000905283	-0.0818288	-0.0596056	-0.103406	-0.0101095	0.00142693
43.37	0.00092037	-0.079954	-0.0594072	-0.102481	-0.0100015	0.00139882
43.47	0.000914782	-0.0790181	-0.0598794	-0.10305	-0.00993535	0.0013912
43.57	0.000903234	-0.0775959	-0.0604987	-0.101714	-0.00980776	0.00145987
43.67	0.000899881	-0.0764234	-0.0591734	-0.101719	-0.0102716	0.00150604
43.77	0.000927635	-0.0763927	-0.0578091	-0.103772	-0.0114264	0.00146708
43.87	0.000941791	-0.0766655	-0.0599194	-0.103151	-0.0106003	0.0014091
43.97	0.000939183	-0.0765827	-0.0596205	-0.102744	-0.0101672	0.00145877
44.07	0.000929125	-0.0763917	-0.059085	-0.103252	-0.00948459	0.00142498
44.17	0.000920743	-0.078111	-0.0579692	-0.102169	-0.0105808	0.00145578
44.27	0.000915341	-0.0769803	-0.059871	-0.10217	-0.010835	0.00150722
44.37	0.000910498	-0.0762669	-0.0602892	-0.10208	-0.0112252	0.00145536
44.47	0.000908077	-0.0779191	-0.0595925	-0.101142	-0.0114311	0.00150338
44.57	0.000911802	-0.0779126	-0.0613527	-0.101198	-0.0110706	0.00148835
44.67	0.000918694	-0.0787098	-0.0599641	-0.103139	-0.0133598	0.0014331
44.77	0.000924654	-0.0776909	-0.0602975	-0.103335	-0.0123605	0.00145658
44.87	0.00092335	-0.0767205	-0.059817	-0.101871	-0.0107717	0.00147504
44.97	0.000919625	-0.0784751	-0.0584349	-0.103118	-0.0103684	0.00148784
45.07	0.000956133	-0.0773966	-0.0600433	-0.103907	-0.00846107	0.00152841
45.17	0.00218511	-0.0779387	-0.0592377	-0.10225	-0.00657327	0.00149978
45.27	0.0066264	-0.0789044	-0.0577122	-0.102595	-0.00943989	0.00146785
45.37	0.00844043	-0.0779647	-0.0575632	-0.103451	-0.0107968	0.00146479
45.47	0.00577554	-0.0779312	-0.0581443	-0.103382	-0.00989437	0.00147895
45.57	0.006225	-0.077256	-0.0597453	-0.103783	-0.0104439	0.00145842
45.67	0.00560436	-0.0783801	-0.0586193	-0.102074	-0.0088159	0.00142386
45.77	0.00481516	-0.0803079	-0.0589974	-0.104326	-0.00994653	0.00144043
45.87	0.00492226	-0.0797492	-0.0601318	-0.105794	-0.0103004	0.00150487
45.97	0.00406712	-0.0788337	-0.0606123	-0.104358	-0.0102501	0.00151878
46.07	0.00412822	-0.0786316	-0.0617318	-0.103087	-0.0106692	0.00149985
46.17	0.00358172	-0.0775922	-0.0593308	-0.10315	-0.0107745	0.00151332
46.27	0.00339117	-0.0781594	-0.058786	-0.105282	-0.0127275	0.00142222
46.37	0.00318963	-0.0778502	-0.0601113	-0.103272	-0.0121798	0.00145428
46.47	0.00291023	-0.0775568	-0.05937	-0.103772	-0.0119088	0.00152811
46.57	0.00282101	-0.0797063	-0.0605527	-0.106	-0.0130935	0.00148498
46.67	0.00252634	-0.0786819	-0.0614403	-0.106016	-0.0119368	0.00147453
46.77	0.00246543	-0.0773221	-0.060197	-0.106169	-0.0120895	0.00147658
46.87	0.00226501	-0.0777887	-0.0588698	-0.105022	-0.0113854	0.00146942
46.97	0.0021486	-0.0773538	-0.05865	-0.104881	-0.0115503	0.00150464
47.07	0.00207484	-0.0781817	-0.0586901	-0.105615	-0.0127349	0.00149278
47.17	0.00195265	-0.0769924	-0.0597956	-0.105044	-0.012964	0.00147408
47.27	0.00188578	-0.0779023	-0.061417	-0.104717	-0.0144197	0.00146647
47.37	0.00177868	-0.0794632	-0.0609364	-0.104118	-0.0113565	0.00146189
47.47	0.00164773	-0.0791224	-0.0610249	-0.103454	-0.012394	0.00148623
47.57	0.00166561	-0.0786921	-0.0606487	-0.104513	-0.012286	0.00152032
47.67	0.00162371	-0.076524	-0.0601336	-0.105441	-0.0106944	0.00152063
47.77	0.00142999	-0.078069	-0.0617746	-0.104312	-0.0113118	0.00147782
47.87	0.00140205	-0.0796318	-0.0604307	-0.103874	-0.0115046	0.00150073
47.97	0.00142142	-0.0784043	-0.0577606	-0.105444	-0.0137566	0.00150824
48.07	0.00142794	-0.0792667	-0.0590729	-0.103055	-0.0114813	0.00146521
48.17	0.00141472	-0.0794232	-0.0599045	-0.10301	-0.0119423	0.00147757
48.27	0.0012264	-0.0788728	-0.0603776	-0.105991	-0.0121631	0.00147618
48.37	0.00111613	-0.0787107	-0.059247	-0.104952	-0.0113128	0.00141427
48.47	0.00119455	-0.0782991	-0.0602799	-0.103693	-0.0109775	0.00146203
48.57	0.00102412	-0.0800444	-0.0607166	-0.103844	-0.00886153	0.00148632
48.67	0.000889637	-0.0785217	-0.0578854	-0.104275	-0.0130627	0.00146732
48.77	0.000972524	-0.0769673	-0.0601653	-0.10442	-0.0128075	0.00153179
48.87	0.000934526	-0.0783047	-0.0611572	-0.103522	-0.0102594	0.00153488
48.97	0.000949055	-0.0776593	-0.0603907	-0.103021	-0.0114068	0.00148822
49.07	0.000969358	-0.0773678	-0.0603441	-0.103154	-0.0108201	0.00147432
49.17	0.000944771	-0.078693	-0.0591334	-0.103638	-0.0126129	0.00148623
49.27	0.000952221	-0.0799512	-0.0596493	-0.104966	-0.0139466	0.0014778
49.37	0.000934154	-0.0795266	-0.0598775	-0.104451	-0.012124	0.00144984
49.47	0.00094533	-0.0782264	-0.0579506	-0.104299	-0.010781	0.00144122
49.57	0.000936761	-0.0789771	-0.0589928	-0.105002	-0.0114711	0.00145094
49.67	0.000936948	-0.0788523	-0.0600899	-0.105438	-0.0112811	0.00144684
49.77	0.000926889	-0.0779172	-0.0579143	-0.105976	-0.00980869	0.00141857
49.87	0.000920743	-0.0779005	-0.0585588	-0.105107	-0.0115372	0.00145236
49.97	0.000927635	-0.0775624	-0.0597881	-0.104214	-0.0119526	0.00149526
50.07	0.000921488	-0.0795657	-0.0592386	-0.103968	-0.0109887	0.00148417
50.17	0.000873804	-0.0809338	-0.060292	-0.103408	-0.0105575	0.00146924
50.27	0.000865608	-0.0789985	-0.0599939	-0.103929	-0.0113687	0.00146365
50.37	0.000924841	-0.0793748	-0.057363	-0.104191	-0.0119526	0.00146916
50.47	0.000975691	-0.0805818	-0.0595618	-0.103029	-0.00988878	0.00145237
50.57	0.000965819	-0.0817692	-0.0610538	-0.103423	-0.00940729	0.00146851
50.67	0.000961721	-0.0815243	-0.0590663	-0.102127	-0.00914652	0.00148594
50.77	0.000934154	-0.0807857	-0.0606459	-0.103958	-0.00941567	0.00148246
50.87	0.000910126	-0.0827685	-0.0601364	-0.106345	-0.010049	0.00146477
50.97	0.000912361	-0.0819797	-0.0600535	-0.105056	-0.0122469	0.00147169
51.07	0.000916272	-0.0812029	-0.061878	-0.104735	-0.0116313	0.00143809
51.17	0.000919253	-0.0815615	-0.0609197	-0.105165	-0.0107093	0.00144228
51.27	0.000919998	-0.0803452	-0.0599623	-0.104287	-0.0119498	0.0014789
51.37	0.000919811	-0.0809468	-0.0601485	-0.104615	-0.00994187	0.00143956
51.47	0.000923164	-0.0816192	-0.0613071	-0.104038	-0.0103489	0.00139728
51.57	0.000930615	-0.0826316	-0.0601402	-0.102314	-0.0109049	0.00144506
51.67	0.000939555	-0.082748	-0.060007	-0.103542	-0.010605	0.00147441
51.77	0.000932477	-0.0828113	-0.0615446	-0.103997	-0.0119377	0.00147864
51.87	0.000911243	-0.0814535	-0.0602454	-0.104615	-0.0115884	0.00145566
51.97	0.000892244	-0.079372	-0.0602556	-0.104783	-0.0127107	0.00142566
52.07	0.00091441	-0.0800695	-0.0615995	-0.104108	-0.0128038	0.00147198
52.17	0.000932291	-0.0811946	-0.0604345	-0.10516	-0.0122348	0.00151512
52.27	0.000938065	-0.0831047	-0.0605686	-0.104855	-0.0124453	0.00150417
52.37	0.000947751	-0.0820896	-0.0615623	-0.104535	-0.0105593	0.00147115
52.47	0.000944398	-0.0816491	-0.0598282	-0.106409	-0.0104336	0.00144494
52.57	0.000934713	-0.0817124	-0.0600778	-0.106482	-0.0118408	0.00146028
52.67	0.000927262	-0.0788895	-0.0616685	-0.104997	-0.0133263	0.00146881
52.77	0.000922047	-0.0800472	-0.0601253	-0.103545	-0.0115074	0.00146491
52.87	0.000918135	-0.0801804	-0.0602081	-0.10424	-0.0102557	0.0014695
52.97	0.000929497	-0.0792323	-0.0592712	-0.105141	-0.0105659	0.0014435
53.07	0.000944771	-0.0796225	-0.0583092	-0.105291	-0.0115484	0.00145931
53.17	0.000936389	-0.0800602	-0.0602053	-0.106371	-0.0115717	0.00146722
53.27	0.000924654	-0.0818223	-0.0605658	-0.104392	-0.0109607	0.00146676
53.37	0.00091441	-0.0802567	-0.060631	-0.104644	-0.0109999	0.00152895
53.47	0.000914969	-0.0791447	-0.0602072	-0.104676	-0.00946596	0.00147712
53.57	0.000922419	-0.0809068	-0.0591632	-0.103664	-0.0115149	0.00143968
53.67	0.00093136	-0.0813445	-0.0582635	-0.105343	-0.0123419	0.00147387
53.77	0.000941791	-0.0820532	-0.0576796	-0.105463	-0.0103042	0.00146138
53.87	0.000952221	-0.0800323	-0.0584647	-0.106083	-0.0119377	0.0014523
53.97	0.000956133	-0.0795731	-0.0597248	-0.105526	-0.0113696	0.00149318
54.07	0.000958554	-0.0794148	-0.0595972	-0.103944	-0.0110613	0.00152369
54.17	0.000985004	-0.0799447	-0.0603888	-0.103423	-0.0138003	0.00148807
54.27	0.000980534	-0.081162	-0.0592396	-0.103896	-0.0130059	0.00147441
54.37	0.000964329	-0.0793831	-0.0592237	-0.103676	-0.0110939	0.00148976
54.47	0.000957064	-0.0805426	-0.0605267	-0.103518	-0.0145258	0.00146161
54.57	0.000947006	-0.0791289	-0.0599092	-0.102767	-0.0133654	0.00141095
54.67	0.000948124	-0.0785394	-0.0591464	-0.102801	-0.00948086	0.00140062
54.77	0.000942722	-0.0795834	-0.0589741	-0.105443	-0.0105696	0.00147139
54.87	0.000930242	-0.0790628	-0.0614244	-0.104913	-0.0127004	0.00148211
54.97	0.000936761	-0.0791773	-0.0616759	-0.10477	-0.0128644	0.00143432
55.07	0.000946634	-0.0803592	-0.0605369	-0.104082	-0.0123037	0.00137915
55.17	0.000951849	-0.0798684	-0.0603236	-0.103415	-0.0121584	0.00141962
55.27	0.000956133	-0.0796113	-0.0601672	-0.10494	-0.0128569	0.00146287
55.37	0.000943653	-0.0806702	-0.0601849	-0.105706	-0.0121966	0.00143072
55.47	0.000924468	-0.0789836	-0.0590812	-0.105552	-0.0103628	0.00145714
55.57	0.000918694	-0.0786893	-0.0591287	-0.105661	-0.0120969	0.00145938
55.67	0.000926144	-0.0789044	-0.060007	-0.106013	-0.0122404	0.00144471
55.77	0.000933595	-0.0793105	-0.0607967	-0.105543	-0.0116983	0.00147116
55.87	0.000933036	-0.0799214	-0.0618994	-0.104419	-0.0106841	0.00152596
55.97	0.000904351	-0.0788411	-0.0602053	-0.104021	-0.0102259	0.0014972
56.07	0.000884421	-0.0792164	-0.0605173	-0.106329	-0.0123754	0.00140615
56.17	0.000890754	-0.0800025	-0.0621853	-0.106873	-0.0111759	0.00141995
56.27	0.000903793	-0.0781538	-0.0607744	-0.103887	-0.00924058	0.00145169
56.37	0.000919066	-0.076252	-0.0608498	-0.103894	-0.010482	0.00144191
56.47	0.000930801	-0.0769291	-0.0602528	-0.1052	-0.0119507	0.00145653
56.57	0.000929497	-0.0779778	-0.0602687	-0.106053	-0.0115875	0.00145629
56.67	0.000921302	-0.0769552	-0.0603516	-0.106568	-0.0104457	0.00144803
56.77	0.000894666	-0.077799	-0.0596521	-0.10539	-0.00985805	0.00146612
56.87	0.000866912	-0.0801422	-0.0599045	-0.104683	-0.0114376	0.0014811
56.97	0.000858903	-0.079955	-0.0599148	-0.10609	-0.0112792	0.00145994
57.07	0.000884607	-0.0787303	-0.060142	-0.10529	-0.00973698	0.0014309
57.17	0.000891499	-0.078124	-0.0613155	-0.104493	-0.0130376	0.00147625
57.27	0.000913292	-0.0787638	-0.0607437	-0.106402	-0.0124667	0.00152186
57.37	0.000931546	-0.0777664	-0.0587888	-0.105167	-0.00996981	0.00147799
57.47	0.000935085	-0.0778753	-0.0601392	-0.103661	-0.0126055	0.00144567
57.57	0.000927821	-0.0783559	-0.0610976	-0.103805	-0.0121994	0.00149149
57.67	0.00092037	-0.0791717	-0.0607446	-0.103973	-0.0124834	0.00150434
57.77	0.000912733	-0.0787834	-0.0608591	-0.105556	-0.0118054	0.00151679
57.87	0.000905097	-0.0751717	-0.0618985	-0.104371	-0.0101961	0.00147972
57.97	0.000898018	-0.0774609	-0.0620745	-0.103206	-0.0117319	0.00144542
58.07	0.000893362	-0.0801878	-0.0617746	-0.104698	-0.0126231	0.00142852
58.17	0.00088945	-0.0777198	-0.0593206	-0.104403	-0.0143219	0.00141401
58.27	0.000891872	-0.0762856	-0.059111	-0.104001	-0.0144914	0.00147033
58.37	0.000905655	-0.0774385	-0.0624228	-0.104523	-0.0129016	0.00147148
58.47	0.000919066	-0.0771424	-0.0620643	-0.105061	-0.0131875	0.00144046
58.57	0.00091888	-0.0776835	-0.0599353	-0.104511	-0.0148294	0.0014362
58.67	0.000914596	-0.0793776	-0.0585224	-0.104314	-0.014171	0.00143411
58.77	0.0009159	-0.0780988	-0.0595078	-0.105298	-0.0137528	0.00147502
58.87	0.000915527	-0.0787508	-0.0599734	-0.103224	-0.0138022	0.00150296
58.97	0.000912361	-0.0788495	-0.0587525	-0.103583	-0.0111377	0.00146673
59.07	0.000909381	-0.0785692	-0.0592796	-0.105555	-0.0135824	0.00145134
59.17	0.0009064	-0.0791568	-0.060468	-0.104469	-0.0133356	0.00147183
59.27	0.00090342	-0.0771377	-0.0607595	-0.103932	-0.0123791	0.00145918
59.37	0.000902489	-0.0769868	-0.0601504	-0.105359	-0.0129296	0.00145817
59.47	0.000902303	-0.0781352	-0.059423	-0.105868	-0.0136951	0.00143861
59.57	0.000909194	-0.0782534	-0.0592927	-0.103565	-0.0152849	0.00140877
59.67	0.000918135	-0.0791261	-0.0591697	-0.104413	-0.0117077	0.00149584
59.77	0.000898764	-0.0789892	-0.0596344	-0.1047	-0.011066	0.00148419
59.87	0.000875667	-0.0796663	-0.0598021	-0.103585	-0.0107298	0.00144041
59.97	0.000871569	-0.0790562	-0.0605183	-0.104873	-0.0127768	0.001492
60.07	0.000869147	-0.0770669	-0.0603916	-0.106235	-0.0167983	0.00149451
60.17	0.000866726	-0.0803024	-0.0588	-0.10593	-0.0135629	0.00149996
60.27	0.000867099	-0.0809031	-0.0600182	-0.103846	-0.0123018	0.00146629
60.37	0.000886284	-0.0802455	-0.0606105	-0.104969	-0.0134362	0.00147682
60.47	0.000909939	-0.0817785	-0.0588568	-0.105726	-0.0115288	0.00153413
60.57	0.000926889	-0.0812765	-0.0611534	-0.106419	-0.0125719	0.00149439
60.67	0.000920184	-0.0818614	-0.0618827	-0.107403	-0.0142995	0.00150382
60.77	0.000917204	-0.0815261	-0.0593644	-0.106466	-0.0150921	0.00154059
60.87	0.000915155	-0.0808509	-0.0592861	-0.107352	-0.014754	0.00147735
60.97	0.000911243	-0.0821389	-0.0593252	-0.10525	-0.0125561	0.00150127
61.07	0.000903606	-0.0827471	-0.0589751	-0.103898	-0.0124089	0.00146362
61.17	0.00089597	-0.0824835	-0.0590822	-0.107203	-0.0126837	0.00143201
61.27	0.000889823	-0.0805752	-0.0600992	-0.107763	-0.0118911	0.00147991
61.37	0.000894479	-0.0811815	-0.0599194	-0.109132	-0.0133729	0.00144404
61.47	0.00090193	-0.0824369	-0.05884	-0.109766	-0.0111433	0.001454
61.57	0.000909008	-0.0825543	-0.0605006	-0.107337	-0.00973791	0.00146872
61.67	0.000912547	-0.0838824	-0.0620056	-0.106591	-0.0138646	0.00143565
61.77	0.000892989	-0.0840137	-0.0610836	-0.105993	-0.0146832	0.00148327
61.87	0.000878647	-0.0830917	-0.0607837	-0.105693	-0.0143768	0.00150879
61.97	0.000868589	-0.0822265	-0.0613574	-0.105081	-0.0132667	0.00151503
62.07	0.000861883	-0.0817636	-0.063085	-0.104028	-0.0129882	0.0015341
62.17	0.000861511	-0.0842065	-0.0626082	-0.10526	-0.0134334	0.00151192
62.27	0.000874363	-0.0834642	-0.0592703	-0.105682	-0.0141077	0.00152758
62.37	0.000889823	-0.0812765	-0.0604549	-0.105446	-0.0147419	0.00146425
62.47	0.000903793	-0.0816826	-0.0608256	-0.106651	-0.0141915	0.00146666
62.57	0.000896901	-0.0819284	-0.0601625	-0.107111	-0.0140807	0.00148199
62.67	0.000891685	-0.0821436	-0.0610789	-0.106494	-0.0127861	0.00144879
62.77	0.000889078	-0.0805557	-0.0594035	-0.106956	-0.0119284	0.0014862
62.87	0.00088796	-0.0793003	-0.0608861	-0.106704	-0.0133375	0.00144116
62.97	0.000889637	-0.0804234	-0.0596941	-0.105735	-0.0140294	0.00143592
63.07	0.000892058	-0.0785887	-0.0580791	-0.106383	-0.0136402	0.00151217
63.17	0.00089746	-0.0725696	-0.0609756	-0.106463	-0.0123484	0.00145049
63.27	0.000902675	-0.0591455	-0.0590961	-0.105903	-0.0116387	0.00141979
63.37	0.00093136	-0.0357665	-0.0521969	-0.103338	-0.0113966	0.00145955
63.47	0.00286516	-0.012557	-0.0424422	-0.0951868	-0.0110092	0.00148218
63.57	0.017182	0.0156565	-0.0253757	-0.0836207	-0.011066	0.00146119
63.67	0.0461579	0.0525238	-0.00362936	-0.0693137	-0.0102976	0.00145037
63.77	0.0718331	0.102444	0.0173897	-0.0516111	-0.0109579	0.001487
63.87	0.100504	0.166529	0.0393977	-0.0375817	-0.0102138	0.0014914
63.97	0.1284	0.217659	0.0664657	-0.0205273	-0.00856444	0.00148009
64.07	0.14972	0.27095	0.0969395	-0.00104588	-0.00639446	0.00147453
64.17	0.182344	0.338626	0.128632	0.0228547	-0.00415184	0.00147989
64.27	0.20883	0.405157	0.16403	0.0557434	-0.00280794	0.0014556
64.37	0.234882	0.484507	0.202368	0.0829892	0.000825152	0.00145084
64.47	0.269542	0.569343	0.242313	0.109305	0.00577793	0.00150682
64.57	0.296476	0.658684	0.281582	0.140361	0.0106879	0.0014976
64.67	0.326306	0.762554	0.321032	0.170527	0.0148797	0.00149262
64.77	0.35855	0.886985	0.361701	0.20607	0.0201473	0.00148957
64.87	0.386678	1.0451	0.406032	0.239286	0.0244379	0.00149318
64.97	0.416644	1.22494	0.456798	0.271542	0.0268519	0.00148573
65.07	0.446477	1.40488	0.504056	0.309512	0.0327993	0.00145953
65.17	0.48266	1.58728	0.55136	0.347393	0.0375956	0.00148899
65.27	0.520109	1.77955	0.603471	0.387852	0.0416609	0.0014781
65.37	0.553254	1.96912	0.654193	0.428318	0.0490732	0.00147733
65.47	0.585164	2.15459	0.703797	0.468592	0.0532577	0.00146271
65.57	0.618765	2.32677	0.754113	0.509634	0.0606226	0.00146359
65.67	0.652438	2.47361	0.804032	0.54858	0.0680666	0.00147935
65.77	0.679999	2.61264	0.853708	0.589279	0.072116	0.0014574
65.87	0.710356	2.73937	0.908197	0.632874	0.0781277	0.00148164
65.97	0.742286	2.85203	0.963558	0.678001	0.0858707	0.00151924
66.07	0.775395	2.97187	1.01876	0.72284	0.09597	0.00150153
66.17	0.811249	3.09199	1.07571	0.768502	0.102377	0.00149462
66.27	0.846571	3.22975	1.13101	0.81588	0.109111	0.00149484
66.37	0.886312	3.37322	1.18531	0.858895	0.118139	0.00149825
66.47	0.916527	3.4799	1.2472	0.908267	0.125002	0.00150659
66.57	0.944668	3.58555	1.30813	0.960301	0.135588	0.0015092
66.67	0.982653	3.73549	1.36731	1.00985	0.146665	0.00151981
66.77	1.0189	3.8717	1.43174	1.06244	0.156474	0.00154756
66.87	1.06054	3.98641	1.49797	1.11685	0.169514	0.00149032
66.97	1.09772	4.085	1.5628	1.17202	0.183044	0.00144067
67.07	1.12875	4.19123	1.62992	1.22933	0.193277	0.00152544
67.17	1.1617	4.33379	1.69609	1.28445	0.203858	0.00148251
67.27	1.19415	4.4309	1.76225	1.33815	0.214301	0.00141294
67.37	1.22602	4.50802	1.82545	1.39441	0.224863	0.00148229
67.47	1.26219	4.66769	1.88895	1.44744	0.239211	0.00147026
67.57	1.30311	4.81308	1.96443	1.50392	0.25037	0.00145117
67.67	1.34072	4.91343	2.04104	1.56817	0.262285	0.00146001
67.77	1.37376	5.04451	2.11473	1.63108	0.27525	0.00145985
67.87	1.40293	5.19643	2.18815	1.6914	0.290716	0.00149414
67.97	1.4371	5.30224	2.26514	1.75514	0.306402	0.00151562
68.07	1.47	5.37938	2.34334	1.82164	0.319355	0.00155399
68.17	1.50718	5.57398	2.41506	1.882	0.336009	0.00151587
68.27	1.54146	5.64604	2.49279	1.9462	0.350269	0.00151468
68.37	1.56509	5.6552	2.57689	2.01682	0.364363	0.0015144
68.47	1.60376	5.79443	2.6466	2.0749	0.381154	0.00145333
68.57	1.63914	5.87855	2.73307	2.13777	0.398578	0.00149968
68.67	1.66635	5.94856	3.01573	2.20281	0.413226	0.00147586
68.77	1.70067	6.15088	3.62329	2.26083	0.429476	0.00147494
68.87	1.73077	6.27846	3.77052	2.3238	0.447118	0.00152448
68.97	1.75752	6.3442	3.58284	2.39796	0.463794	0.00148531
69.07	1.79236	6.51296	3.76382	2.46789	0.482025	0.00145952
69.17	1.82773	6.57494	3.73374	2.53729	0.500591	0.0014698
69.27	1.85652	6.68542	3.78172	2.61118	0.519465	0.0014969
69.37	1.89541	6.88858	3.85085	2.67708	0.539572	0.00148311
69.47	1.92771	6.84448	3.85132	2.74852	0.559251	0.00143502
69.57	1.9559	6.93778	3.94057	2.81885	0.575097	0.00143467
69.67	1.99366	7.04442	3.94817	2.88139	0.595175	0.00144712
69.77	2.01953	7.10316	4.02348	2.95374	0.6179	0.00144144
69.87	2.04922	7.39048	4.05931	3.0179	0.637467	0.00149662
69.97	2.08678	7.43553	4.11593	3.08545	0.657218	0.00150644
70.07	2.11531	7.55886	4.18829	3.1648	0.678682	0.00149916
70.17	2.14884	7.70695	4.23919	3.23874	0.703179	0.0015147
70.27	2.18116	7.76595	4.32569	3.32044	0.726809	0.0014825
70.37	2.21754	7.95138	4.38078	3.39582	0.749087	0.00152779
70.47	2.25144	7.85928	4.45615	3.46957	0.771506	0.00153268
70.57	2.27582	7.95995	4.51716	3.53899	0.795756	0.00151594
70.67	2.31114	8.03761	4.57664	3.60373	0.821619	0.00151814
70.77	2.3489	8.07098	4.6476	3.68067	0.842676	0.00152193
70.87	2.39399	8.23522	4.71487	3.75136	0.867107	0.00152434
70.97	2.44137	8.26232	4.79805	3.82895	0.891668	0.00148622
71.07	2.49288	8.39576	4.87628	3.91305	0.917478	0.00156347
71.17	2.54303	8.49737	4.96274	3.99345	0.946456	0.00155746
71.27	2.58562	8.59529	5.04982	4.07743	0.972236	0.00157028
71.37	2.63145	8.68392	5.12684	4.15265	0.998556	0.00157465
71.47	2.67245	8.75576	5.19578	4.2238	1.02556	0.0015378
71.57	2.71008	8.8972	5.26863	4.29184	1.05301	0.00159743
71.67	2.74721	9.0265	5.35156	4.36862	1.07726	0.00161614
71.77	2.77011	9.1516	5.43888	4.45013	1.1049	0.00163501
71.87	2.79205	9.25062	5.53251	4.53281	1.13714	0.00161233
71.97	2.82408	9.36073	5.62613	4.62178	1.16668	0.00162199
72.07	2.85317	9.46217	5.71737	4.7061	1.20122	0.00167215
72.17	2.87086	9.53697	5.80003	4.78256	1.22976	0.0016548
72.27	2.89054	9.63925	5.8684	4.84812	1.25678	0.00165831
72.37	2.9186	9.75698	5.94726	4.91712	1.28755	0.00170034
72.47	2.9466	9.87751	6.03692	4.99789	1.3151	0.00166197
72.57	2.96956	9.98812	6.12802	5.08152	1.34824	0.00168571
72.67	2.98724	10.104	6.22558	5.16872	1.38282	0.00169192
72.77	3.01222	10.2105	6.32353	5.25689	1.41582	0.00169859
72.87	3.03671	10.2983	6.40734	5.33378	1.44858	0.00175461
72.97	3.0568	10.4059	6.47522	5.39809	1.4794	0.00169217
73.07	3.07682	10.5365	6.55415	5.46572	1.50912	0.00168876
73.17	3.09378	10.6707	6.64561	5.54461	1.53978	0.00171151
73.27	3.11085	10.801	6.73617	5.62766	1.57424	0.00175241
73.37	3.12811	10.9329	6.83594	5.71559	1.61009	0.00173469
73.47	3.1522	11.0368	6.92999	5.79911	1.64157	0.00165991
73.57	3.17741	11.1298	7.00753	5.86846	1.67681	0.0017303
73.67	3.2045	11.2595	7.07187	5.9254	1.71143	0.00171993
73.77	3.23511	11.3934	7.15469	5.99386	1.73805	0.00171637
73.87	3.26583	11.5051	7.24646	6.07128	1.77001	0.00170395
73.97	3.30012	11.615	7.33509	6.15015	1.80928	0.00168043
74.07	3.32949	11.6994	7.43178	6.23643	1.84315	0.00175971
74.17	3.35029	11.7685	7.51415	6.3122	1.87765	0.00177658
74.27	3.37565	11.8749	7.572	6.36217	1.91042	0.00173423
74.37	3.4062	12.0117	7.64069	6.41702	1.93726	0.00172575
74.47	3.43191	12.1365	7.72685	6.48985	1.97007	0.00174291
74.57	3.45962	12.2451	7.81144	6.56651	2.007	0.00176972
74.67	3.49082	12.3267	7.90616	6.64865	2.04315	0.00175425
74.77	3.51594	12.3908	7.98534	6.71834	2.07675	0.00176015
74.87	3.53676	12.5024	8.03162	6.76103	2.1102	0.00179223
74.97	3.56508	12.6361	8.0997	6.81383	2.1383	0.00173467
75.07	3.59277	12.7465	8.19003	6.88221	2.16538	0.00174857
75.17	3.62307	12.8443	8.27072	6.95774	2.20453	0.00179193
75.27	3.65365	12.9075	8.35749	7.0384	2.24125	0.00173451
75.37	3.67892	12.9773	8.43082	7.09665	2.27377	0.00174122
75.47	3.71033	13.1151	8.47958	7.13735	2.30276	0.00177964
75.57	3.7419	13.2561	8.55361	7.19496	2.32977	0.00179668
75.67	3.77526	13.3649	8.63991	7.26914	2.36318	0.00181348
75.77	3.81222	13.4457	8.72481	7.34524	2.40241	0.00177661
75.87	3.84239	13.498	8.80616	7.41831	2.43886	0.00178961
75.97	3.87269	13.5979	8.85594	7.46287	2.4656	0.00175996
76.07	3.91136	13.7523	8.91686	7.50386	2.49476	0.00175295
76.17	3.94834	13.873	9.00391	7.57268	2.52579	0.00180848
76.27	3.98201	13.965	9.08665	7.64804	2.56023	0.00179436
76.37	4.01453	14.0152	9.17097	7.72485	2.59791	0.00175908
76.47	4.04574	14.0972	9.23275	7.77936	2.63051	0.00175479
76.57	4.07851	14.2584	9.28527	7.81555	2.65708	0.00176621
76.67	4.11211	14.3927	9.37056	7.88188	2.68162	0.00180106
76.77	4.14494	14.4861	9.45709	7.95756	2.71858	0.00182544
76.87	4.17519	14.5294	9.53663	8.03414	2.75836	0.00177146
76.97	4.20343	14.6102	9.59773	8.09012	2.79044	0.00176451
77.07	4.23787	14.7766	9.65328	8.12401	2.81753	0.0018144
77.17	4.27004	14.9158	9.73674	8.18737	2.8429	0.00183689
77.27	4.29545	15.0053	9.8216	8.2615	2.88003	0.00187081
77.37	4.31823	15.0414	9.90094	8.3361	2.91672	0.00188762
77.47	4.34444	15.1338	9.95779	8.3919	2.94588	0.00186241
77.57	4.38215	15.3087	10.0168	8.43143	2.97216	0.00182439
77.67	4.41985	15.4395	10.1037	8.49638	3.00076	0.00184264
77.77	4.45198	15.5079	10.1863	8.57038	3.0373	0.00190489
77.87	4.47864	15.5424	10.2591	8.64082	3.07301	0.00182275
77.97	4.50489	15.6699	10.3137	8.68683	3.1057	0.00180628
78.07	4.53847	15.8472	10.3846	8.73292	3.12967	0.00181192
78.17	4.57349	15.9546	10.4732	8.80631	3.15887	0.00180267
78.27	4.60653	15.9943	10.5492	8.8789	3.19723	0.00188383
78.37	4.63287	16.0511	10.6119	8.94084	3.23015	0.00186345
78.47	4.66643	16.2139	10.6668	8.97995	3.25632	0.00184865
78.57	4.7005	16.3717	10.7508	9.0365	3.28209	0.00183326
78.67	4.72811	16.4421	10.8343	9.11115	3.32005	0.00184447
78.77	4.75864	16.4729	10.9023	9.17759	3.35693	0.00184563
78.87	4.78651	16.5903	10.9606	9.22832	3.3873	0.00181402
78.97	4.81952	16.7828	11.0338	9.2776	3.41392	0.00180822
79.07	4.8522	16.8855	11.1212	9.34667	3.44249	0.00183263
79.17	4.88069	16.9119	11.1913	9.41609	3.4821	0.00186992
79.27	4.9062	16.9943	11.2489	9.47076	3.51364	0.00187742
79.37	4.93727	17.1796	11.3185	9.51552	3.54004	0.00185057
79.47	4.97404	17.3114	11.4068	9.58317	3.56687	0.00193402
79.57	5.00798	17.3396	11.4795	9.65702	3.60671	0.00195431
79.67	5.03621	17.4014	11.5365	9.71156	3.64267	0.0019076
79.77	5.06437	17.5777	11.6067	9.75749	3.6655	0.0019234
79.87	5.09738	17.7252	11.6954	9.82188	3.6954	0.00188921
79.97	5.12906	17.7624	11.7702	9.89485	3.72702	0.0019112
80.07	5.15718	17.8143	11.8266	9.94948	3.76222	0.00190357
80.17	5.18545	17.9869	11.8929	9.99747	3.78987	0.00184411
80.27	5.22009	18.145	11.984	10.0611	3.81566	0.00186937
80.37	5.25528	18.1788	12.0603	10.1297	3.85227	0.00193116
80.47	5.28654	18.2306	12.1107	10.1865	3.88647	0.001893
80.57	5.31475	18.4065	12.1817	10.2371	3.9115	0.00181959
80.67	5.34549	18.5576	12.2738	10.2998	3.93761	0.00187746
80.77	5.38048	18.5866	12.3462	10.3677	3.97581	0.00196495
80.87	5.40935	18.6482	12.3966	10.4209	4.00964	0.00193762
80.97	5.45015	18.8247	12.4663	10.4682	4.03298	0.00189908
81.07	5.49111	18.9687	12.561	10.5377	4.05888	0.0019021
81.17	5.52127	18.9896	12.6257	10.6036	4.09243	0.00195216
81.27	5.55513	19.0684	12.6753	10.6523	4.13015	0.00189925
81.37	5.58611	19.2607	12.7562	10.7078	4.15488	0.00181512
81.47	5.61647	19.3678	12.8485	10.7772	4.18148	0.00189869
81.57	5.64463	19.3812	12.9024	10.8383	4.21775	0.00195461
81.67	5.67078	19.5044	12.9544	10.8867	4.248	0.00195276
81.77	5.70199	19.6959	13.0478	10.949	4.27052	0.00192288
81.87	5.73615	19.7584	13.1314	11.0191	4.30077	0.0019123
81.97	5.76247	19.7861	13.1772	11.071	4.33939	0.00195319
82.07	5.79052	19.9532	13.2452	11.1196	4.36792	0.00191825
82.17	5.82612	20.113	13.3425	11.1916	4.39094	0.00189302
82.27	5.85914	20.1312	13.4029	11.2595	4.42507	0.00192391
82.37	5.89084	20.2061	13.446	11.3037	4.46016	0.0018751
82.47	5.92194	20.4066	13.5354	11.3642	4.48339	0.00188022
82.57	5.95235	20.4872	13.6263	11.4375	4.51082	0.00195744
82.67	5.97781	20.4528	13.659	11.4842	4.54729	0.00197486
82.77	5.99914	20.5083	13.6902	11.5123	4.57236	0.0019072
82.87	6.02703	20.5391	13.7305	11.5376	4.59101	0.0018275
82.97	6.04728	20.4178	13.709	11.5349	4.61603	0.00192765
83.07	6.0629	20.338	13.6621	11.5055	4.63784	0.00194977
83.17	6.08336	20.3476	13.6619	11.4931	4.64993	0.00187196
83.27	6.10002	20.2495	13.6506	11.4886	4.66587	0.00198394
83.37	6.11257	20.1009	13.5883	11.4566	4.6897	0.00195662
83.47	6.12597	20.0914	13.5478	11.4201	4.70054	0.00189443
83.57	6.14057	20.1046	13.5399	11.404	4.70843	0.0019614
83.67	6.14755	19.9905	13.5077	11.3868	4.72405	0.0019526
83.77	6.14934	19.9325	13.4601	11.355	4.74213	0.00192038
83.87	6.15722	20.0152	13.4631	11.3458	4.75046	0.00190009
83.97	6.16785	20.0164	13.4776	11.3538	4.75628	0.00193632
84.07	6.17637	19.9424	13.4499	11.345	4.77555	0.00200563
84.17	6.18327	20.0012	13.446	11.3353	4.78528	0.00196646
84.27	6.19293	20.0908	13.4791	11.349	4.78809	0.00195244
84.37	6.2019	20.0437	13.48	11.3613	4.80213	0.00195985
84.47	6.20362	20.0226	13.4616	11.3519	4.81828	0.00195213
84.57	6.21112	20.1221	13.4839	11.3587	4.82462	0.00193863
84.67	6.22116	20.1385	13.5094	11.3787	4.83089	0.0019584
84.77	6.22141	20.056	13.4871	11.374	4.84843	0.00194617
84.87	6.22496	20.0926	13.4808	11.3637	4.85907	0.00190418
84.97	6.23199	20.1672	13.5072	11.3708	4.86108	0.0019219
85.07	6.23142	20.0956	13.4982	11.3766	4.87119	0.00195777
85.17	6.23069	20.0461	13.4698	11.3629	4.88419	0.00195216
85.27	6.23961	20.1284	13.4789	11.3561	4.88486	0.00184568
85.37	6.24533	20.1293	13.4968	11.3679	4.88771	0.0018907
85.47	6.23854	20.0348	13.4678	11.3579	4.90365	0.00196128
85.57	6.23758	20.0641	13.4476	11.3429	4.90837	0.00192649
85.67	6.24237	20.1407	13.4763	11.3542	4.90751	0.00193784
85.77	6.24561	20.0757	13.4738	11.3559	4.91958	0.00197804
85.87	6.24924	20.028	13.4419	11.3401	4.92779	0.00192298
85.97	6.24976	20.1103	13.4504	11.3388	4.92692	0.00187756
86.07	6.25073	20.129	13.4722	11.3506	4.92943	0.00193652
86.17	6.251	20.0428	13.4516	11.3458	4.9395	0.00195368
86.27	6.25311	20.0676	13.4366	11.3334	4.94602	0.00193964
86.37	6.25602	20.1533	13.4631	11.3431	4.94506	0.00198882
86.47	6.25853	20.1024	13.4646	11.3499	4.94976	0.00198848
86.57	6.25821	20.0459	13.4341	11.336	4.95938	0.00197551
86.67	6.25677	20.1273	13.4409	11.3343	4.9603	0.00193676
86.77	6.25895	20.1503	13.4646	11.3461	4.95942	0.00190566
86.87	6.25747	20.0641	13.4418	11.3399	4.96954	0.00197682
86.97	6.25787	20.0808	13.4215	11.3251	4.9736	0.00194074
87.07	6.26085	20.1638	13.4475	11.3351	4.97033	0.00189738
87.17	6.25769	20.1105	13.4479	11.3446	4.97727	0.00193966
87.27	6.251	20.0483	13.4154	11.3266	4.98866	0.00194079
87.37	6.24933	20.1256	13.4222	11.3219	4.98741	0.00193116
87.47	6.24974	20.1531	13.4443	11.3356	4.98442	0.00196281
87.57	6.24944	20.0634	13.4212	11.3313	4.99185	0.00195779
87.67	6.25001	20.0731	13.4004	11.3161	4.99645	0.00191476
87.77	6.25038	20.1591	13.4262	11.323	4.99453	0.00191497
87.87	6.25559	20.1146	13.4276	11.3312	4.9962	0.00192775
87.97	6.25379	20.0495	13.3913	11.3151	5.00336	0.00194446
88.07	6.24911	20.123	13.3992	11.3103	5.00063	0.00196542
88.17	6.25341	20.158	13.4232	11.324	4.99843	0.00198646
88.27	6.25476	20.0702	13.3999	11.3173	5.01049	0.00201817
88.37	6.25497	20.076	13.3805	11.302	5.01185	0.00189262
88.47	6.25924	20.1596	13.4034	11.3115	5.00637	0.00189089
88.57	6.25936	20.126	13.4121	11.3175	5.01048	0.00196507
88.67	6.2551	20.0557	13.3771	11.3019	5.0177	0.00187362
88.77	6.25784	20.1183	13.3782	11.2955	5.02035	0.00190688
88.87	6.26254	20.1632	13.4074	11.3093	5.01455	0.00195674
88.97	6.26368	20.0822	13.3826	11.3039	5.01911	0.00194011
89.07	6.26004	20.0763	13.3585	11.2844	5.02518	0.00193295
89.17	6.25754	20.1636	13.3864	11.2955	5.01962	0.00187501
89.27	6.2604	20.1308	13.3931	11.302	5.02193	0.0019606
89.37	6.2582	20.062	13.3578	11.285	5.02854	0.00194432
89.47	6.26176	20.1231	13.3603	11.2796	5.02819	0.00194441
89.57	6.26702	20.1669	13.389	11.2937	5.02446	0.00196659
89.67	6.2678	20.09	13.3694	11.2897	5.02829	0.00192552
89.77	6.26721	20.0771	13.3448	11.2699	5.03419	0.00200031
89.87	6.26655	20.1665	13.3702	11.2799	5.03028	0.00193587
89.97	6.26866	20.142	13.3821	11.2909	5.03084	0.00197284
90.07	6.26432	20.0649	13.3468	11.2719	5.03597	0.00202816
90.17	6.26191	20.1239	13.3427	11.2629	5.03588	0.00190508
90.27	6.27008	20.1733	13.3756	11.2797	5.03321	0.00194595
90.37	6.27278	20.0946	13.3612	11.276	5.03472	0.00197568
90.47	6.26775	20.0768	13.3301	11.2539	5.04244	0.00192555
90.57	6.27014	20.1625	13.3545	11.2596	5.03714	0.00193999
90.67	6.27464	20.1452	13.3671	11.2709	5.03486	0.00196636
90.77	6.27115	20.0689	13.3295	11.2531	5.04262	0.00198745
90.87	6.26861	20.121	13.3274	11.241	5.04086	0.00200495
90.97	6.27171	20.1728	13.3585	11.2588	5.03732	0.00193458
91.07	6.27266	20.0986	13.3457	11.2589	5.04142	0.00191399
91.17	6.27099	20.072	13.3114	11.2353	5.04704	0.00192896
91.27	6.27392	20.158	13.3335	11.2377	5.04137	0.00187727
91.37	6.27719	20.1467	13.3546	11.251	5.03905	0.0019494
91.47	6.27623	20.0643	13.3172	11.2353	5.04584	0.00199054
91.57	6.27627	20.1096	13.3092	11.2219	5.04453	0.00193112
91.67	6.27957	20.17	13.3435	11.2404	5.03938	0.00194453
91.77	6.27815	20.1033	13.3334	11.2376	5.04302	0.00197415
91.87	6.27513	20.0739	13.301	11.2154	5.05205	0.00193746
91.97	6.27809	20.1532	13.322	11.2221	5.04798	0.00195871
92.07	6.27907	20.1502	13.3449	11.2339	5.04279	0.00196805
92.17	6.2741	20.0695	13.3055	11.2182	5.0496	0.0019156
92.27	6.27528	20.1097	13.2946	11.2074	5.04973	0.00193254
92.37	6.27928	20.1743	13.3348	11.2255	5.04335	0.0018834
92.47	6.27751	20.1094	13.3253	11.2245	5.04546	0.00193727
92.57	6.27447	20.0791	13.2878	11.2039	5.05294	0.00196271
92.67	6.27579	20.1607	13.3091	11.2087	5.04955	0.00190453
92.77	6.27553	20.16	13.3363	11.2218	5.04546	0.0019552
92.87	6.26807	20.0807	13.3013	11.2065	5.0532	0.00192469
92.97	6.26938	20.1197	13.2893	11.1942	5.05336	0.0019453
93.07	6.2759	20.1847	13.3269	11.2131	5.04633	0.00193283
93.17	6.27376	20.1197	13.3182	11.2182	5.05015	0.00192838
93.27	6.26987	20.0822	13.2806	11.1935	5.05553	0.00201211
93.37	6.27057	20.1602	13.3003	11.1932	5.04966	0.00194677
93.47	6.27146	20.1687	13.3255	11.2133	5.04464	0.00196868
93.57	6.26953	20.0863	13.2938	11.1997	5.05274	0.00195911
93.67	6.26948	20.1111	13.278	11.1826	5.05392	0.00188809
93.77	6.27299	20.1824	13.3146	11.2017	5.04605	0.00190381
93.87	6.27248	20.126	13.3151	11.2054	5.05014	0.00191392
93.97	6.26623	20.0824	13.2762	11.1817	5.05586	0.00192361
94.07	6.2636	20.1567	13.2874	11.1821	5.05119	0.0018791
94.17	6.26329	20.1671	13.3183	11.2013	5.04739	0.00189113
94.27	6.25876	20.0873	13.2884	11.1855	5.051	0.00194827
94.37	6.2565	20.1088	13.2661	11.1691	5.05437	0.00193957
94.47	6.2575	20.1799	13.3033	11.1864	5.04991	0.00190281
94.57	6.25649	20.127	13.3057	11.1891	5.04821	0.00191925
94.67	6.25549	20.0775	13.2632	11.1658	5.05469	0.00198347
94.77	6.25667	20.1507	13.2777	11.1666	5.05148	0.00191135
94.87	6.25865	20.1675	13.3098	11.1856	5.04576	0.00185451
94.97	6.25881	20.0838	13.2772	11.173	5.05175	0.00187543
95.07	6.25853	20.0987	13.2558	11.1558	5.05533	0.0018699
95.17	6.25749	20.1756	13.2915	11.1719	5.04681	0.001905
95.27	6.25665	20.1294	13.2959	11.1811	5.04485	0.00189902
95.37	6.25297	20.0792	13.2582	11.1584	5.05218	0.0019277
95.47	6.25071	20.1514	13.2683	11.1568	5.0478	0.00191338
95.57	6.2523	20.172	13.302	11.1781	5.04454	0.00189405
95.67	6.2483	20.0906	13.2742	11.1687	5.04861	0.001938
95.77	6.2452	20.1058	13.2501	11.1489	5.04972	0.00190777
95.87	6.24642	20.1811	13.2852	11.1645	5.04444	0.00193804
95.97	6.24715	20.1376	13.2914	11.1746	5.04397	0.00191111
96.07	6.24855	20.0778	13.2525	11.155	5.04867	0.00193762
96.17	6.25207	20.1426	13.2592	11.1509	5.04736	0.00192716
96.27	6.25208	20.1777	13.2949	11.169	5.04336	0.00190479
96.37	6.24872	20.1003	13.2679	11.1622	5.04692	0.00193814
96.47	6.25023	20.1035	13.2404	11.143	5.05026	0.00185186
96.57	6.25736	20.1882	13.2763	11.1563	5.04084	0.00185684
96.67	6.25879	20.1509	13.2862	11.1679	5.0408	0.00188904
96.77	6.25496	20.083	13.2491	11.1445	5.04734	0.00190845
96.87	6.25729	20.1496	13.2509	11.1404	5.04383	0.00184533
96.97	6.25711	20.1875	13.2857	11.1623	5.03719	0.00183604
97.07	6.25488	20.1076	13.2689	11.1547	5.04283	0.00189754
97.17	6.25713	20.1083	13.2399	11.1362	5.04748	0.0018572
97.27	6.25852	20.1882	13.2717	11.1478	5.03838	0.0018857
97.37	6.26123	20.1556	13.2827	11.1568	5.03797	0.0018327
97.47	6.26101	20.0868	13.2431	11.1383	5.0423	0.00185877
97.57	6.25398	20.147	13.2469	11.1339	5.04066	0.00195696
97.67	6.25479	20.1907	13.281	11.1533	5.03303	0.00186833
97.77	6.25582	20.1105	13.2614	11.1476	5.03549	0.00193512
97.87	6.25102	20.1002	13.2289	11.1249	5.03908	0.00193395
97.97	6.25352	20.1809	13.259	11.1365	5.03043	0.00181184
98.07	6.26126	20.1519	13.2745	11.1489	5.03065	0.00187315
98.17	6.26419	20.0806	13.2338	11.1283	5.03598	0.00188495
98.27	6.26512	20.1397	13.2334	11.1213	5.03328	0.00188694
98.37	6.27158	20.1881	13.2689	11.1409	5.0294	0.00187922
98.47	6.2725	20.1148	13.2558	11.1404	5.03249	0.00186049
98.57	6.26756	20.0951	13.2233	11.12	5.03372	0.00187711
98.67	6.26851	20.1817	13.2498	11.1279	5.02964	0.00185771
98.77	6.26686	20.1648	13.2698	11.1439	5.02579	0.00189071
98.87	6.26292	20.0872	13.2321	11.1256	5.03044	0.00195482
98.97	6.26348	20.1381	13.2267	11.1164	5.0291	0.00191163
99.07	6.26598	20.1936	13.2626	11.135	5.01885	0.00189052
99.17	6.2677	20.121	13.2516	11.1323	5.02307	0.00195298
99.27	6.26904	20.0979	13.2209	11.1137	5.02571	0.00190023
99.37	6.2707	20.1799	13.2449	11.1205	5.01758	0.00189129
99.47	6.27193	20.1672	13.2616	11.1326	5.01571	0.00192969
99.57	6.26969	20.0859	13.2249	11.115	5.02131	0.00188207
99.67	6.26589	20.1346	13.2188	11.1028	5.01901	0.00185589
99.77	6.27066	20.1943	13.2567	11.123	5.00889	0.00190164
99.87	6.27285	20.1181	13.2459	11.1257	5.01286	0.00196688
99.97	6.27009	20.093	13.2115	11.1031	5.01877	0.00190011
100.07	6.26762	20.1773	13.2369	11.1111	5.01323	0.00186909
100.17	6.2636	20.1667	13.2567	11.1279	5.00927	0.00188301
100.27	6.26217	20.0871	13.2221	11.1095	5.01419	0.00191628
100.37	6.26426	20.1317	13.2146	11.1026	5.01062	0.00195478
100.47	6.2673	20.197	13.2506	11.1242	5.00311	0.00191731
100.57	6.26452	20.129	13.2436	11.1222	5.00694	0.00200663
100.67	6.26063	20.0969	13.2076	11.1007	5.00828	0.00193234
100.77	6.25993	20.1785	13.2321	11.1073	5.00338	0.00189118
100.87	6.26119	20.1735	13.2572	11.1223	5.00028	0.00197315
100.97	6.25831	20.0972	13.2215	11.1088	5.00596	0.00195634
101.07	6.25372	20.1302	13.208	11.0974	5.00229	0.0020002
101.17	6.25968	20.199	13.2469	11.1152	4.99327	0.00197764
101.27	6.26261	20.1388	13.2412	11.119	4.99869	0.00194815
101.37	6.25948	20.0931	13.2023	11.098	5.00278	0.00201208
101.47	6.26116	20.172	13.2211	11.099	4.99731	0.00192527
101.57	6.26209	20.1805	13.2503	11.1167	4.99105	0.00190924
101.67	6.26093	20.096	13.2179	11.1047	4.99529	0.00198862
101.77	6.26126	20.1264	13.2032	11.0901	4.99471	0.00190274
101.87	6.26264	20.1983	13.2408	11.1061	4.9871	0.00189386
101.97	6.2632	20.1385	13.237	11.1085	4.98925	0.00195676
102.07	6.26122	20.0934	13.1995	11.0912	4.99408	0.00192796
102.17	6.25965	20.1753	13.2172	11.0962	4.98705	0.00186606
102.27	6.258	20.1904	13.2473	11.1115	4.98056	0.00189073
102.37	6.25704	20.1049	13.2164	11.0993	4.98516	0.00196596
102.47	6.26009	20.1271	13.1983	11.0857	4.98355	0.00194188
102.57	6.26114	20.2011	13.2344	11.0996	4.97837	0.00187817
102.67	6.25667	20.1451	13.2333	11.1042	4.97643	0.00193844
102.77	6.25239	20.0907	13.1958	11.0856	4.97901	0.00196797
102.87	6.25094	20.1685	13.2127	11.0856	4.97707	0.00192903
102.97	6.25341	20.1898	13.2433	11.1058	4.97218	0.00191766
103.07	6.25373	20.1062	13.2138	11.097	4.97763	0.00193229
103.17	6.25444	20.1266	13.1947	11.0815	4.97902	0.00186131
103.27	6.25886	20.2046	13.2334	11.0987	4.96882	0.00182799
103.37	6.26079	20.1516	13.2343	11.1056	4.9677	0.00189555
103.47	6.25984	20.0996	13.1981	11.0868	4.97417	0.00191429
103.57	6.26188	20.1744	13.2116	11.0868	4.96738	0.00189717
103.67	6.26443	20.2002	13.2419	11.104	4.96208	0.00186815
103.77	6.26425	20.1162	13.2162	11.096	4.96895	0.00192071
103.87	6.2688	20.1256	13.1951	11.0806	4.96923	0.00191568
103.97	6.27085	20.2097	13.2302	11.0959	4.96196	0.00190432
104.07	6.27057	20.1676	13.2388	11.1062	4.96205	0.0019485
104.17	6.26878	20.102	13.1999	11.0869	4.96563	0.00195414
104.27	6.26409	20.1742	13.2102	11.0846	4.96074	0.00197968
104.37	6.26815	20.2077	13.2448	11.1027	4.95557	0.00192663
104.47	6.26702	20.1255	13.2194	11.0963	4.96018	0.00193734
104.57	6.26347	20.1299	13.198	11.0835	4.96118	0.00193662
104.67	6.26464	20.2135	13.2312	11.0981	4.9558	0.00187299
104.77	6.26197	20.1765	13.2375	11.1026	4.95562	0.00190393
104.87	6.26108	20.1057	13.2002	11.0817	4.95972	0.00190601
104.97	6.26471	20.1739	13.2084	11.0822	4.95509	0.00191968
105.07	6.26667	20.2144	13.2432	11.1031	4.94838	0.00190996
105.17	6.26148	20.1289	13.2194	11.0962	4.9529	0.0019478
105.27	6.26172	20.1297	13.1956	11.08	4.95676	0.00196784
105.37	6.26392	20.2174	13.2285	11.0919	4.94963	0.00190662
105.47	6.26185	20.1822	13.2377	11.1045	4.94776	0.00198646
105.57	6.26336	20.1113	13.2011	11.0869	4.95239	0.00199306
105.67	6.26618	20.1766	13.2057	11.0791	4.94781	0.00191493
105.77	6.26868	20.2204	13.2428	11.1014	4.94338	0.00192639
105.87	6.26087	20.1395	13.2209	11.096	4.94762	0.00192195
105.97	6.25448	20.1338	13.1926	11.0786	4.94901	0.001988
106.07	6.26002	20.215	13.2256	11.0916	4.94343	0.00195316
106.17	6.26043	20.1921	13.2403	11.1029	4.94108	0.00193543
106.27	6.26025	20.118	13.2031	11.0851	4.9459	0.001965
106.37	6.25912	20.176	13.2071	11.0818	4.94654	0.00189365
106.47	6.26299	20.2297	13.2459	11.1057	4.94048	0.00196577
106.57	6.26693	20.1531	13.2291	11.1014	4.94448	0.00197644
106.67	6.26546	20.138	13.1989	11.0811	4.94881	0.00190203
106.77	6.26821	20.2239	13.2299	11.0951	4.93966	0.00185478
106.87	6.267	20.2058	13.2499	11.1101	4.93698	0.00189531
106.97	6.26504	20.1312	13.2125	11.0935	4.94471	0.00194471
107.07	6.26918	20.1847	13.2095	11.0883	4.94405	0.00182994
107.17	6.27004	20.2417	13.2518	11.1065	4.93646	0.00190252
107.27	6.26661	20.1673	13.2385	11.1061	4.93946	0.00196491
107.37	6.26537	20.1444	13.2044	11.0893	4.94349	0.00194148
107.47	6.26845	20.2308	13.2345	11.0971	4.9346	0.00195997
107.57	6.26936	20.2156	13.2531	11.1139	4.93298	0.00191806
107.67	6.2686	20.1339	13.2125	11.0976	4.94242	0.00195241
107.77	6.26918	20.1812	13.2099	11.0886	4.94061	0.00190753
107.87	6.27093	20.2407	13.2511	11.1084	4.93172	0.00194373
107.97	6.26802	20.1686	13.2364	11.1065	4.93536	0.00200844
108.07	6.26227	20.1424	13.2026	11.0872	4.94056	0.00193779
108.17	6.26714	20.2308	13.2324	11.0978	4.93548	0.00191401
108.27	6.2708	20.2199	13.2544	11.1137	4.9302	0.00194226
108.37	6.26601	20.139	13.2164	11.0976	4.93653	0.0019731
108.47	6.26488	20.186	13.2137	11.0885	4.93676	0.00189745
108.57	6.26666	20.2502	13.2533	11.1087	4.92867	0.00187564
108.67	6.26726	20.1845	13.2457	11.1131	4.93207	0.00196924
108.77	6.27077	20.1465	13.2122	11.0935	4.93645	0.00194048
108.87	6.27226	20.2351	13.2368	11.1022	4.93173	0.00185788
108.97	6.27361	20.24	13.2654	11.1196	4.92871	0.00191153
109.07	6.26939	20.156	13.2299	11.1064	4.93611	0.00191968
109.17	6.26371	20.1909	13.2202	11.097	4.93475	0.00182902
109.27	6.26702	20.262	13.2618	11.1168	4.92675	0.00186302
109.37	6.26535	20.2013	13.253	11.1204	4.93084	0.00191617
109.47	6.26356	20.1585	13.2169	11.1001	4.93493	0.00189059
109.57	6.26753	20.2369	13.2398	11.1057	4.93035	0.00185673
109.67	6.2696	20.2469	13.2678	11.1234	4.92691	0.00190136
109.77	6.2675	20.1621	13.234	11.1096	4.93408	0.00194355
109.87	6.26755	20.1888	13.2241	11.0984	4.93347	0.00185371
109.97	6.27451	20.2654	13.2638	11.1189	4.92489	0.00187433
110.07	6.27404	20.2042	13.2591	11.1227	4.92828	0.00189478
110.17	6.27155	20.1568	13.2224	11.1009	4.93405	0.00184384
110.27	6.27249	20.2414	13.2407	11.106	4.93123	0.00187872
110.37	6.27104	20.2525	13.2695	11.1244	4.9284	0.00191759
110.47	6.26831	20.1657	13.2354	11.1108	4.93102	0.00191043
110.57	6.26723	20.1913	13.2199	11.1004	4.93122	0.00188923
110.67	6.27491	20.2693	13.263	11.1183	4.92555	0.00187641
110.77	6.27735	20.2117	13.2632	11.1246	4.92869	0.00190213
110.87	6.27184	20.1635	13.2254	11.1084	4.93569	0.00192896
110.97	6.27152	20.2469	13.2467	11.11	4.93137	0.00190529
111.07	6.27551	20.2683	13.2778	11.1265	4.92777	0.00191549
111.17	6.27444	20.185	13.2484	11.1186	4.93269	0.00200548
111.27	6.2697	20.1988	13.2325	11.1057	4.934	0.0019344
111.37	6.27125	20.2822	13.2709	11.1247	4.92585	0.00184858
111.47	6.27065	20.2349	13.2743	11.1349	4.9286	0.00192166
111.57	6.26922	20.1781	13.2375	11.1155	4.9363	0.00195194
111.67	6.2737	20.2538	13.25	11.1152	4.93118	0.0019039
111.77	6.27627	20.2817	13.2835	11.1341	4.92771	0.00190414
111.87	6.27353	20.1941	13.257	11.1268	4.93205	0.00194687
111.97	6.27728	20.2	13.235	11.1112	4.93435	0.00189836
112.07	6.28144	20.2846	13.2736	11.1243	4.92848	0.00191231
112.17	6.27715	20.2395	13.2778	11.1347	4.92745	0.00193741
112.27	6.27678	20.1745	13.2366	11.1154	4.93383	0.0018974
112.37	6.28	20.2474	13.2478	11.1141	4.93064	0.00185495
112.47	6.28086	20.2791	13.282	11.1342	4.9269	0.00187638
112.57	6.28013	20.1931	13.2565	11.1251	4.93222	0.00192981
112.67	6.28398	20.2	13.2329	11.1091	4.93234	0.00188465
112.77	6.28753	20.287	13.2703	11.1253	4.92646	0.0019154
112.87	6.28547	20.2488	13.2792	11.1369	4.92815	0.00189581
112.97	6.27941	20.1853	13.2407	11.121	4.93171	0.0019463
113.07	6.27767	20.2576	13.2524	11.1205	4.9285	0.00194694
113.17	6.28048	20.2945	13.2905	11.1412	4.9277	0.00188495
113.27	6.27914	20.2124	13.2674	11.1332	4.93519	0.00201106
113.37	6.2775	20.2152	13.2447	11.1189	4.93422	0.0019351
113.47	6.28026	20.2998	13.2828	11.1346	4.93099	0.0019453
113.57	6.27748	20.271	13.2928	11.1443	4.93369	0.00194967
113.67	6.27392	20.2004	13.2542	11.1312	4.93606	0.00185647
113.77	6.27526	20.2609	13.2601	11.1262	4.93448	0.00189588
113.87	6.27615	20.3078	13.2988	11.143	4.93004	0.00186293
113.97	6.27109	20.2252	13.2787	11.1415	4.93603	0.00191802
114.07	6.26443	20.2136	13.2465	11.124	4.94037	0.00187033
114.17	6.26808	20.2989	13.2804	11.1363	4.93155	0.00182507
114.27	6.26884	20.2726	13.2949	11.1489	4.93036	0.00190019
114.37	6.26373	20.197	13.2562	11.1303	4.93607	0.00188909
114.47	6.26218	20.2561	13.2594	11.1255	4.93189	0.00190217
114.57	6.26723	20.3097	13.2954	11.1466	4.92961	0.00185816
114.67	6.27228	20.2301	13.2785	11.1433	4.93434	0.00192896
114.77	6.27164	20.2127	13.251	11.125	4.93734	0.00192375
114.87	6.27322	20.3015	13.2852	11.1389	4.93388	0.00184713
114.97	6.26967	20.286	13.3028	11.1513	4.93268	0.00194554
115.07	6.26444	20.2092	13.2642	11.1357	4.93773	0.00192878
115.17	6.26681	20.262	13.2651	11.1312	4.93703	0.00189042
115.27	6.26908	20.3179	13.3038	11.1514	4.93401	0.00185109
115.37	6.26835	20.2449	13.2877	11.1522	4.93411	0.00187379
115.47	6.26904	20.2241	13.2575	11.1329	4.93708	0.00191822
115.57	6.27314	20.3087	13.2893	11.1468	4.93437	0.00190355
115.67	6.26917	20.2937	13.3068	11.1606	4.93109	0.00192457
115.77	6.26403	20.214	13.2681	11.1402	4.93747	0.00189894
115.87	6.26374	20.2644	13.2687	11.1371	4.93702	0.00187453
115.97	6.26159	20.3219	13.3068	11.155	4.93082	0.00186384
116.07	6.26238	20.2539	13.2932	11.1513	4.93641	0.00192986
116.17	6.2618	20.2221	13.2615	11.1362	4.94257	0.00191065
116.27	6.26846	20.3083	13.2895	11.1481	4.93528	0.00181678
116.37	6.27471	20.306	13.314	11.163	4.93179	0.0018926
116.47	6.26835	20.2238	13.2778	11.1469	4.94059	0.0019143
116.57	6.26586	20.2694	13.2728	11.1417	4.94109	0.00185804
116.67	6.27021	20.3361	13.3129	11.1608	4.93308	0.001852
116.77	6.27236	20.2667	13.3027	11.1597	4.93933	0.00187175
116.87	6.26835	20.2302	13.27	11.1408	4.94382	0.00192242
116.97	6.27385	20.3172	13.2942	11.1487	4.93885	0.00192365
117.07	6.27809	20.3203	13.3168	11.1663	4.93646	0.00191083
117.17	6.27064	20.2312	13.282	11.1499	4.94226	0.0019014
117.27	6.26522	20.2684	13.2744	11.1411	4.9433	0.00186616
117.37	6.26688	20.3394	13.3133	11.1624	4.93657	0.00187384
117.47	6.27437	20.2707	13.3075	11.1625	4.94237	0.00187444
117.57	6.27356	20.2311	13.2718	11.1454	4.94574	0.00185324
117.67	6.27629	20.314	13.2939	11.1548	4.94185	0.00187098
117.77	6.277	20.3221	13.323	11.1709	4.93796	0.00184653
117.87	6.26883	20.2406	13.2896	11.1572	4.94116	0.0018499
117.97	6.27126	20.2722	13.2787	11.1468	4.94387	0.00187273
118.07	6.27535	20.3462	13.319	11.1652	4.93886	0.0018582
118.17	6.27342	20.2838	13.315	11.1686	4.94139	0.00187426
118.27	6.2684	20.24	13.2768	11.1498	4.94462	0.00184676
118.37	6.2664	20.324	13.2972	11.1563	4.93982	0.00183859
118.47	6.27141	20.3317	13.3283	11.1732	4.93794	0.00189681
118.57	6.27351	20.249	13.2961	11.1601	4.94359	0.00188062
118.67	6.27428	20.2709	13.2834	11.1488	4.94619	0.00184344
118.77	6.27925	20.3504	13.3255	11.1691	4.94187	0.00185207
118.87	6.28062	20.2967	13.3228	11.1754	4.94091	0.00191031
118.97	6.27872	20.2407	13.2832	11.1539	4.94435	0.0019218
119.07	6.27736	20.32	13.2998	11.1581	4.94318	0.00186272
119.17	6.27519	20.3418	13.3328	11.177	4.94021	0.00185783
119.27	6.27507	20.2544	13.3025	11.1649	4.9448	0.00185387
119.37	6.27309	20.2694	13.2826	11.1509	4.94631	0.00182439
119.47	6.27062	20.3482	13.322	11.1678	4.94112	0.00182104
119.57	6.26658	20.3034	13.3233	11.1773	4.9408	0.00186742
119.67	6.2573	20.2489	13.288	11.1595	4.94438	0.0018995
119.77	6.25639	20.3219	13.306	11.163	4.9432	0.00181437
119.87	6.25632	20.3508	13.3365	11.1829	4.93953	0.00181826
119.97	6.25579	20.2671	13.3083	11.1722	4.94467	0.00184891
120.07	6.25894	20.2785	13.2896	11.1577	4.94801	0.00184508
120.17	6.25902	20.3597	13.3318	11.1765	4.94225	0.00186597
120.27	6.25973	20.3146	13.3334	11.1844	4.94508	0.00188272
120.37	6.2597	20.2536	13.2925	11.1644	4.94957	0.00190196
120.47	6.26033	20.3246	13.3075	11.1664	4.9444	0.00185656
120.57	6.26104	20.3567	13.3398	11.1844	4.94272	0.00188525
120.67	6.26147	20.2709	13.3137	11.1761	4.94901	0.00194095
120.77	6.26553	20.2731	13.2917	11.1612	4.95072	0.00190501
120.87	6.27009	20.3578	13.3297	11.1785	4.94467	0.0019057
120.97	6.26848	20.3213	13.3371	11.1879	4.94448	0.00194513
121.07	6.26205	20.2573	13.2981	11.1689	4.95203	0.00188577
121.17	6.26457	20.3225	13.3087	11.1688	4.95081	0.0018458
121.27	6.26767	20.3674	13.3448	11.1888	4.947	0.00190463
121.37	6.26566	20.2855	13.3213	11.1818	4.95096	0.00191708
121.47	6.26747	20.2795	13.3	11.1657	4.95263	0.00187994
121.57	6.26869	20.3651	13.332	11.1846	4.94765	0.00186955
121.67	6.27015	20.3332	13.343	11.1936	4.94483	0.00190453
121.77	6.26878	20.26	13.3041	11.1723	4.95172	0.00193856
121.87	6.26713	20.3224	13.3065	11.1724	4.95304	0.00185128
121.97	6.27318	20.3682	13.345	11.1909	4.94687	0.00181686
122.07	6.27123	20.2844	13.3263	11.1863	4.95085	0.00188118
122.17	6.26519	20.2737	13.3007	11.1693	4.954	0.00187163
122.27	6.26342	20.3623	13.3332	11.1831	4.94896	0.00180358
122.37	6.26003	20.3414	13.3459	11.1943	4.94836	0.00185743
122.47	6.26007	20.2651	13.3081	11.1754	4.95364	0.00188392
122.57	6.26152	20.3218	13.3119	11.1723	4.95146	0.00187208
122.67	6.26441	20.3754	13.3511	11.1921	4.94675	0.00189232
122.77	6.2634	20.2957	13.3307	11.1894	4.9525	0.00189253
122.87	6.25788	20.2838	13.3022	11.1709	4.9537	0.00190269
122.97	6.25713	20.3713	13.3354	11.185	4.95065	0.00187975
123.07	6.25986	20.3477	13.3479	11.1985	4.94864	0.00186841
123.17	6.26124	20.2685	13.3113	11.1774	4.95294	0.00190405
123.27	6.26403	20.3225	13.3132	11.174	4.9527	0.00189595
123.37	6.26865	20.379	13.3501	11.1943	4.94833	0.00191165
123.47	6.2693	20.3009	13.335	11.1922	4.9562	0.00189758
123.57	6.26787	20.2777	13.3034	11.1757	4.95875	0.00185574
123.67	6.26868	20.366	13.3323	11.1854	4.95314	0.00188619
123.77	6.26932	20.3585	13.3556	11.2015	4.95268	0.00190184
123.87	6.26391	20.277	13.3172	11.186	4.95648	0.00190657
123.97	6.26014	20.3206	13.3131	11.1764	4.95533	0.00182397
124.07	6.26289	20.3816	13.3528	11.1969	4.94959	0.00188118
124.17	6.26418	20.3119	13.3405	11.1975	4.9516	0.00196089
124.27	6.25982	20.2819	13.3093	11.1791	4.95952	0.00187597
124.37	6.2587	20.3679	13.3389	11.1914	4.95646	0.00190676
124.47	6.26251	20.3657	13.3589	11.2037	4.95529	0.00197193
124.57	6.26547	20.2844	13.3221	11.1874	4.96031	0.00198286
124.67	6.26414	20.3256	13.3157	11.1806	4.9556	0.00193486
124.77	6.26379	20.3884	13.3544	11.2002	4.95193	0.00187735
124.87	6.26849	20.3191	13.3453	11.2019	4.95623	0.00185102
124.97	6.26762	20.285	13.3102	11.1814	4.96067	0.00187467
125.07	6.26843	20.3691	13.3363	11.1899	4.95862	0.00190706
125.17	6.27363	20.3671	13.3574	11.2044	4.95384	0.00192747
125.27	6.2719	20.2828	13.3219	11.187	4.95775	0.00194249
125.37	6.26955	20.3194	13.3175	11.1813	4.96071	0.00187217
125.47	6.26864	20.3909	13.3574	11.2007	4.95493	0.00188907
125.57	6.26478	20.3264	13.3463	11.198	4.95748	0.00195483
125.67	6.26416	20.2852	13.3094	11.1793	4.96227	0.00188347
125.77	6.26831	20.3707	13.3374	11.1875	4.95629	0.00192723
125.87	6.27168	20.3753	13.3627	11.2092	4.95561	0.00195153
125.97	6.26386	20.2915	13.329	11.1952	4.96189	0.00195716
126.07	6.26051	20.3201	13.3214	11.1834	4.96259	0.00194279
126.17	6.26739	20.3961	13.3603	11.2024	4.95863	0.00191104
126.27	6.26733	20.3408	13.3552	11.2063	4.96021	0.00195049
126.37	6.26405	20.2912	13.32	11.187	4.96568	0.0018703
126.47	6.25895	20.3727	13.3442	11.1903	4.96179	0.00190702
126.57	6.25695	20.3876	13.3694	11.2093	4.95882	0.00200836
126.67	6.25707	20.301	13.338	11.1988	4.96314	0.00193842
126.77	6.25587	20.3243	13.327	11.1899	4.96486	0.00185921
126.87	6.25777	20.4029	13.3648	11.2087	4.96057	0.00193605
126.97	6.25866	20.3469	13.3634	11.2114	4.96261	0.00194399
127.07	6.26158	20.2919	13.3245	11.1939	4.97039	0.00193437
127.17	6.26588	20.3732	13.3422	11.197	4.9642	0.00196329
127.27	6.26831	20.391	13.3724	11.2161	4.95974	0.00190136
127.37	6.26748	20.3032	13.3401	11.2061	4.96657	0.00193933
127.47	6.26786	20.3248	13.3261	11.1935	4.96632	0.00190966
127.57	6.26832	20.4028	13.3644	11.2122	4.96278	0.00186262
127.67	6.26434	20.3491	13.3605	11.2163	4.96183	0.00195185
127.77	6.26209	20.2953	13.3238	11.1957	4.96635	0.0018973
127.87	6.2625	20.3727	13.3452	11.198	4.96567	0.00188375
127.97	6.2631	20.3965	13.3788	11.2192	4.96101	0.00196844
128.07	6.26049	20.3109	13.3465	11.2142	4.96872	0.00193075
128.17	6.25962	20.3249	13.3298	11.1979	4.97181	0.00192889
128.27	6.26136	20.4065	13.3681	11.2102	4.965	0.0019453
128.37	6.2592	20.3581	13.368	11.2179	4.96651	0.00194703
128.47	6.25615	20.2981	13.3322	11.1976	4.97094	0.0019358
128.57	6.26142	20.3678	13.3453	11.2017	4.96851	0.00189328
128.67	6.26151	20.4053	13.3776	11.2258	4.96469	0.00191123
128.77	6.25452	20.3196	13.3519	11.216	4.96947	0.00193634
128.87	6.25647	20.3206	13.3327	11.1985	4.97171	0.00190018
128.97	6.26149	20.4099	13.3702	11.2129	4.9649	0.00187241
129.07	6.26173	20.3738	13.3788	11.2253	4.96735	0.00194406
129.17	6.25858	20.3027	13.3397	11.2054	4.97342	0.00196341
129.27	6.25712	20.3707	13.3478	11.2055	4.97136	0.00191025
129.37	6.25974	20.4157	13.383	11.2249	4.9667	0.00191727
129.47	6.25572	20.3278	13.3572	11.217	4.97242	0.0019091
129.57	6.25027	20.3232	13.3342	11.2034	4.97611	0.00191099
129.67	6.25284	20.413	13.3696	11.2143	4.96942	0.00187381
129.77	6.25387	20.3777	13.3781	11.2243	4.97047	0.00195758
129.87	6.25315	20.3045	13.3404	11.2087	4.97701	0.00196685
129.97	6.25725	20.3668	13.3477	11.2062	4.97402	0.00188816
130.07	6.26029	20.4119	13.3826	11.2232	4.96797	0.0019054
130.17	6.25644	20.3277	13.3585	11.2148	4.97199	0.00192435
130.27	6.25653	20.3164	13.3321	11.1973	4.97766	0.00191535
130.37	6.25917	20.4057	13.367	11.2125	4.97345	0.00188488
130.47	6.26029	20.3762	13.3771	11.2233	4.97209	0.00192536
130.57	6.25778	20.2991	13.3382	11.2063	4.97884	0.00184273
130.67	6.25814	20.3641	13.3452	11.2017	4.97668	0.00184012
130.77	6.25944	20.4166	13.3813	11.219	4.96971	0.00194853
130.87	6.25327	20.3324	13.3606	11.2147	4.9739	0.00191231
130.97	6.25458	20.3169	13.3335	11.2008	4.97923	0.00190945
131.07	6.26001	20.4032	13.365	11.2148	4.97473	0.00192471
131.17	6.26259	20.3881	13.383	11.2253	4.97066	0.00192616
131.27	6.26331	20.3091	13.3479	11.2132	4.97551	0.00192733
131.37	6.26305	20.3615	13.3485	11.2103	4.97774	0.00195663
131.47	6.2629	20.4221	13.3847	11.2277	4.97246	0.00190316
131.57	6.26189	20.3445	13.3691	11.2264	4.9757	0.00190377
131.67	6.26156	20.3177	13.3373	11.2072	4.98082	0.00195059
131.77	6.26342	20.408	13.3666	11.2173	4.97526	0.00191155
131.87	6.26267	20.3931	13.3842	11.2302	4.97266	0.00190433
131.97	6.25984	20.3098	13.3482	11.2153	4.97943	0.00197871
132.07	6.25938	20.3595	13.3457	11.2106	4.97941	0.00194787
132.17	6.26209	20.4204	13.3821	11.2288	4.97441	0.00189682
132.27	6.26262	20.3459	13.37	11.2267	4.97943	0.00196767
132.37	6.26097	20.3162	13.3407	11.2102	4.98125	0.00193538
132.47	6.26212	20.4038	13.3671	11.2206	4.97661	0.00187107
132.57	6.26205	20.3973	13.3851	11.2338	4.97647	0.00190639
132.67	6.261	20.3127	13.3521	11.2166	4.9809	0.00197628
132.77	6.26022	20.3549	13.3455	11.2052	4.98078	0.00193638
132.87	6.26193	20.4226	13.3823	11.225	4.97556	0.00192269
132.97	6.26216	20.3513	13.3704	11.2269	4.97898	0.00194565
133.07	6.25671	20.317	13.3399	11.2096	4.98282	0.00196435
133.17	6.25876	20.4054	13.3669	11.2191	4.97798	0.00187788
133.27	6.26208	20.4012	13.3872	11.2321	4.97974	0.00184767
133.37	6.25896	20.3162	13.3548	11.2226	4.985	0.0019201
133.47	6.26021	20.3587	13.3479	11.2154	4.98182	0.00189648
133.57	6.26149	20.4272	13.3865	11.2319	4.97924	0.00195194
133.67	6.25683	20.3635	13.3791	11.2347	4.98307	0.00195585
133.77	6.25182	20.3189	13.3442	11.2147	4.98549	0.00190128
133.87	6.25008	20.4037	13.371	11.2227	4.98268	0.00190178
133.97	6.25486	20.4157	13.3958	11.2378	4.9792	0.001894
134.07	6.2534	20.3257	13.3599	11.226	4.98438	0.00186386
134.17	6.25187	20.35	13.3508	11.2178	4.98596	0.00181926
134.27	6.25631	20.429	13.3903	11.2342	4.98158	0.00182457
134.37	6.25402	20.371	13.3835	11.2391	4.98487	0.00191179
134.47	6.25237	20.3212	13.3508	11.2217	4.98801	0.0018982
134.57	6.25865	20.4051	13.3713	11.2231	4.98794	0.00181332
134.67	6.26368	20.4188	13.3971	11.2389	4.98673	0.00188024
134.77	6.25922	20.3299	13.3669	11.2281	4.99033	0.00191167
134.87	6.25899	20.3526	13.3539	11.2143	4.99054	0.00188003
134.97	6.25898	20.4295	13.3893	11.2352	4.9815	0.00186206
135.07	6.25505	20.3749	13.3821	11.2418	4.98422	0.001878
135.17	6.26106	20.3216	13.3518	11.2197	4.989	0.00187002
135.27	6.26629	20.4018	13.3717	11.2238	4.98637	0.00183531
135.37	6.26801	20.4222	13.3961	11.2438	4.98531	0.00189826
135.47	6.27131	20.3322	13.3674	11.2327	4.99078	0.00189117
135.57	6.27353	20.3498	13.3507	11.2171	4.99228	0.00187817
135.67	6.27359	20.4292	13.3905	11.2341	4.98487	0.00187529
135.77	6.27158	20.3757	13.3874	11.2404	4.98708	0.00184273
135.87	6.27089	20.3222	13.3502	11.2204	4.99282	0.00181627
135.97	6.27185	20.3992	13.3721	11.2219	4.98902	0.00181543
136.07	6.27544	20.4216	13.3964	11.241	4.98517	0.00185118
136.17	6.2722	20.3362	13.3693	11.2335	4.9895	0.00187742
136.27	6.26612	20.343	13.3507	11.217	4.99124	0.00187121
136.37	6.26866	20.4255	13.3851	11.2362	4.98477	0.00184115
136.47	6.27232	20.3848	13.391	11.2422	4.98701	0.00186518
136.57	6.27087	20.3203	13.3561	11.225	4.99304	0.00185701
136.67	6.2694	20.3919	13.3704	11.2296	4.98914	0.00188755
136.77	6.27194	20.4299	13.3993	11.2439	4.98673	0.00188518
136.87	6.2713	20.3447	13.3741	11.2358	4.99204	0.00184295
136.97	6.26928	20.3437	13.3578	11.2208	4.9944	0.0018718
137.07	6.27122	20.4326	13.3912	11.2397	4.98918	0.00184578
137.17	6.27317	20.3974	13.3961	11.2482	4.98915	0.00190184
137.27	6.2721	20.3266	13.3593	11.2282	4.9958	0.00191317
137.37	6.27255	20.3962	13.3673	11.2305	4.9936	0.00188598
137.47	6.27519	20.4325	13.4012	11.2455	4.98713	0.00191687
137.57	6.27026	20.3459	13.3779	11.2387	4.99304	0.00191764
137.67	6.26524	20.3446	13.3553	11.222	4.99836	0.00188839
137.77	6.26754	20.431	13.3882	11.2367	4.99012	0.00186824
137.87	6.269	20.3951	13.3964	11.2464	4.99005	0.00191713
137.97	6.26542	20.3219	13.36	11.2261	4.99823	0.00189412
138.07	6.26425	20.3894	13.3695	11.2288	4.99464	0.00184112
138.17	6.2686	20.434	13.4008	11.2476	4.98979	0.00190054
138.27	6.26375	20.3494	13.3755	11.2379	4.99565	0.00190451
138.37	6.26163	20.3403	13.3565	11.2246	4.99669	0.00185509
138.47	6.26624	20.4315	13.3903	11.2396	4.99021	0.00183705
138.57	6.26508	20.408	13.4018	11.249	4.99348	0.00192242
138.67	6.26395	20.3277	13.3674	11.2338	5.00061	0.00190496
138.77	6.26094	20.3832	13.3695	11.2293	4.99685	0.0018656
138.87	6.26392	20.4383	13.4041	11.2459	4.99079	0.00186344
138.97	6.2692	20.3598	13.3827	11.2425	4.99537	0.0018491
139.07	6.26881	20.3397	13.3597	11.2281	5.00067	0.00189185
139.17	6.27144	20.4306	13.3924	11.2398	4.99494	0.00188979
139.27	6.27445	20.4115	13.4021	11.2503	4.99385	0.00192242
139.37	6.27271	20.3305	13.3667	11.2364	4.99988	0.00190054
139.47	6.2744	20.3848	13.3685	11.2302	4.99578	0.0018396
139.57	6.27953	20.4406	13.4051	11.2498	4.99114	0.00187355
139.67	6.27597	20.3627	13.3883	11.248	4.99656	0.00188275
139.77	6.27012	20.3403	13.3585	11.2298	5.00076	0.00185715
139.87	6.27561	20.4278	13.3883	11.2407	4.99544	0.00186929
139.97	6.28233	20.4091	13.404	11.2513	4.99364	0.00187128
140.07	6.27809	20.3269	13.3676	11.2362	4.99872	0.0018707
140.17	6.27556	20.3813	13.3659	11.2304	4.99946	0.00186209
140.27	6.27529	20.4394	13.4037	11.2512	4.99547	0.00189724
140.37	6.26899	20.3639	13.3921	11.2492	4.99756	0.00190615
140.47	6.26825	20.3394	13.3624	11.2313	4.99968	0.00188041
140.57	6.27065	20.4267	13.3904	11.2418	4.99367	0.0018538
140.67	6.27256	20.4191	13.4062	11.2535	4.99388	0.0018795
140.77	6.2703	20.3354	13.3694	11.2389	4.99962	0.00191235
140.87	6.26192	20.3815	13.3681	11.234	4.99993	0.00188652
140.97	6.26024	20.4439	13.405	11.2496	4.99497	0.00189817
141.07	6.25972	20.3736	13.3933	11.2488	4.99638	0.00192777
141.17	6.25657	20.3363	13.3605	11.2329	5.00319	0.00187613
141.27	6.25615	20.4226	13.3859	11.2395	4.99751	0.00187343
141.37	6.25657	20.4219	13.407	11.2543	4.9942	0.00192894
141.47	6.25502	20.3307	13.373	11.2411	5.00176	0.00190196
141.57	6.25657	20.3688	13.3656	11.2342	5.00411	0.00188528
141.67	6.26205	20.4442	13.3993	11.2466	5.00125	0.00193026
141.77	6.2612	20.3768	13.3921	11.248	5.00156	0.00192255
141.87	6.25608	20.3335	13.363	11.2355	5.00449	0.00188895
141.97	6.25971	20.4172	13.3848	11.2401	5.00002	0.00189934
142.07	6.26142	20.423	13.4061	11.2552	4.99838	0.00188437
142.17	6.25762	20.3369	13.3741	11.2411	5.00188	0.00191245
142.27	6.26093	20.3679	13.3665	11.2287	5.00364	0.00192022
142.37	6.26626	20.4406	13.4011	11.2478	5.00066	0.00188142
142.47	6.26993	20.3766	13.3935	11.252	4.99903	0.00192878
142.57	6.26797	20.3299	13.3621	11.2335	5.0051	0.00197258
142.67	6.26568	20.4142	13.3831	11.2405	5.00169	0.00188848
142.77	6.26612	20.4222	13.4067	11.2542	4.99823	0.00197102
142.87	6.26364	20.3343	13.3744	11.2403	5.00361	0.001972
142.97	6.2685	20.3631	13.3646	11.232	5.00021	0.00185434
143.07	6.27414	20.4385	13.3996	11.2487	4.99633	0.00195696
143.17	6.27397	20.3812	13.3958	11.2497	4.99903	0.00196018
143.27	6.27327	20.3293	13.3647	11.2333	5.00144	0.00189873
143.37	6.27347	20.4084	13.381	11.238	4.99898	0.00187671
143.47	6.27593	20.4248	13.4067	11.2515	4.99689	0.0019344
143.57	6.27576	20.3402	13.3805	11.2421	5.00414	0.00200596
143.67	6.27415	20.3562	13.3654	11.2307	5.0039	0.00195539
143.77	6.27662	20.436	13.3994	11.249	4.99614	0.00191933
143.87	6.27656	20.3858	13.4012	11.2565	4.9982	0.00193592
143.97	6.2723	20.3261	13.3682	11.2364	5.00331	0.00192857
144.07	6.26935	20.4023	13.3812	11.2366	5.00297	0.00194495
144.17	6.26937	20.4332	13.4092	11.2545	5.00087	0.0019838
144.27	6.27062	20.3416	13.3829	11.2475	5.00646	0.0019163
144.37	6.27309	20.3518	13.3666	11.2353	5.00747	0.00191423
144.47	6.27378	20.4405	13.4011	11.2493	5.00046	0.00192644
144.57	6.26936	20.3943	13.403	11.2582	5.00343	0.00194539
144.67	6.26776	20.3295	13.3692	11.2416	5.00897	0.00199027
144.77	6.26933	20.4021	13.3823	11.2385	5.00321	0.00190781
144.87	6.27238	20.4326	13.4099	11.2585	5.00051	0.00189373
144.97	6.27216	20.3433	13.3862	11.2507	5.00757	0.00195373
145.07	6.26488	20.3476	13.3689	11.2326	5.0082	0.00189389
145.17	6.26643	20.4363	13.4001	11.2484	5.00228	0.00187526
145.27	6.26845	20.3938	13.4035	11.2557	5.00387	0.0019351
145.37	6.26947	20.3257	13.3715	11.2398	5.0102	0.00193077
145.47	6.27841	20.3965	13.38	11.2387	5.00679	0.00190014
145.57	6.2776	20.4312	13.4079	11.253	5.00243	0.00196402
145.67	6.27418	20.3447	13.3868	11.2473	5.00778	0.00198361
145.77	6.27457	20.344	13.3652	11.2329	5.00651	0.00186298
145.87	6.27221	20.4311	13.3987	11.2462	5.00098	0.00187954
145.97	6.26904	20.3938	13.4066	11.2541	5.00647	0.00192522
146.07	6.2664	20.3204	13.3713	11.2389	5.01052	0.00193152
146.17	6.26638	20.3832	13.3768	11.2374	5.0062	0.00191621
146.27	6.27083	20.4322	13.4076	11.2537	5.00295	0.0019357
146.37	6.27443	20.3472	13.3872	11.2483	5.00846	0.00197504
146.47	6.2711	20.335	13.3628	11.2352	5.00869	0.00190798
146.57	6.26974	20.428	13.3912	11.2442	5.00343	0.00192627
146.67	6.2699	20.4035	13.4031	11.2518	5.00436	0.00194263
146.77	6.26559	20.3257	13.3684	11.2411	5.00863	0.00191593
146.87	6.26642	20.3856	13.373	11.2384	5.00888	0.00192433
146.97	6.27119	20.4365	13.4053	11.2557	5.00096	0.00193812
147.07	6.26966	20.3576	13.3896	11.2497	5.00806	0.00194781
147.17	6.26673	20.3424	13.3677	11.2355	5.01239	0.00194614
147.27	6.26638	20.4314	13.3941	11.2491	5.00243	0.00187812
147.37	6.26504	20.4083	13.4066	11.2558	5.00419	0.00187858
147.47	6.26282	20.3259	13.3734	11.2419	5.00876	0.00192611
147.57	6.26064	20.3828	13.3752	11.2375	5.00781	0.00193788
147.67	6.26073	20.4384	13.4065	11.2526	5.00392	0.00197261
147.77	6.25911	20.3582	13.3918	11.2523	5.00483	0.00195033
147.87	6.25591	20.336	13.3679	11.2379	5.00988	0.00190439
147.97	6.25788	20.4242	13.3927	11.2485	5.00611	0.00187187
148.07	6.26104	20.4082	13.407	11.2582	5.00472	0.0019712
148.17	6.26166	20.326	13.3729	11.2421	5.00811	0.0019314
148.27	6.26367	20.3764	13.3722	11.2376	5.00743	0.00191301
148.37	6.26682	20.4334	13.4064	11.2528	5.00388	0.00198469
148.47	6.26959	20.3559	13.3914	11.2497	5.00661	0.00190423
148.57	6.27057	20.3282	13.3633	11.234	5.0109	0.00186511
148.67	6.26917	20.4162	13.3871	11.244	5.00419	0.00186604
148.77	6.26535	20.4103	13.4051	11.2563	5.00274	0.0019179
148.87	6.2615	20.3227	13.3745	11.2413	5.01081	0.00191422
148.97	6.26097	20.3664	13.3717	11.2363	5.00673	0.00189124
149.07	6.25975	20.4362	13.4028	11.2521	5.00236	0.0019399
149.17	6.25746	20.3644	13.3936	11.2548	5.00862	0.00193949
149.27	6.25382	20.3263	13.3651	11.2377	5.01219	0.0019205
149.37	6.25153	20.4151	13.3871	11.2424	5.0058	0.0018827
149.47	6.25648	20.414	13.4078	11.258	5.00564	0.00191462
149.57	6.25668	20.3264	13.3783	11.2446	5.01263	0.00199011
149.67	6.25461	20.3667	13.3736	11.2384	5.00823	0.00193091
149.77	6.25847	20.4394	13.406	11.2564	5.00468	0.00191102
149.87	6.2594	20.3697	13.3975	11.2576	5.00791	0.00196227
149.97	6.2564	20.3301	13.3681	11.2447	5.01168	0.00192595
150.07	6.25458	20.4175	13.3905	11.2477	5.00748	0.00187122
150.17	6.25381	20.4206	13.4079	11.2604	5.00417	0.00191767
150.27	6.24879	20.333	13.377	11.2491	5.01267	0.00195518
150.37	6.24739	20.3658	13.3733	11.238	5.01076	0.00186181
150.47	6.25138	20.4369	13.4053	11.2544	5.00284	0.00185315
150.57	6.25182	20.3697	13.3951	11.2555	5.00712	0.00188003
150.67	6.24952	20.3249	13.3635	11.2395	5.01194	0.0018707
150.77	6.25252	20.4059	13.384	11.2436	5.00745	0.00190816
150.87	6.25638	20.4093	13.4036	11.2566	5.0041	0.00194961
150.97	6.25323	20.3226	13.373	11.2435	5.00939	0.00195986
151.07	6.25066	20.3495	13.3648	11.2317	5.01095	0.00189878
151.17	6.2541	20.4301	13.3969	11.2457	5.00932	0.00192644
151.27	6.25469	20.3733	13.3953	11.251	5.01093	0.00195204
151.37	6.25208	20.3159	13.3656	11.2356	5.01389	0.00192384
151.47	6.25326	20.396	13.3788	11.237	5.0103	0.00188261
151.57	6.25305	20.4185	13.403	11.2537	5.00394	0.00188799
151.67	6.25107	20.3288	13.3791	11.2459	5.00931	0.00194919
151.77	6.25472	20.3479	13.3669	11.2351	5.01116	0.0019284
151.87	6.26021	20.433	13.3995	11.2504	5.00876	0.00190521
151.97	6.26102	20.3776	13.3976	11.2533	5.01217	0.00195283
152.07	6.26076	20.318	13.3656	11.2398	5.01437	0.00195604
152.17	6.26246	20.3957	13.3813	11.2419	5.01182	0.00191659
152.27	6.26324	20.4213	13.4065	11.2556	5.00605	0.00191958
152.37	6.26139	20.3306	13.3801	11.2497	5.01032	0.00192889
152.47	6.26189	20.3427	13.3648	11.2362	5.01401	0.00186249
152.57	6.26742	20.427	13.395	11.2476	5.00663	0.00187467
152.67	6.26811	20.3756	13.3955	11.2529	5.00868	0.00190435
152.77	6.26154	20.3143	13.3633	11.2393	5.01724	0.00191359
152.87	6.26013	20.3893	13.375	11.2393	5.0113	0.00187713
152.97	6.26304	20.4183	13.4027	11.2522	5.00273	0.00187824
153.07	6.26257	20.3285	13.3805	11.2472	5.00904	0.0019494
153.17	6.26309	20.3367	13.3638	11.2346	5.01142	0.00191017
153.27	6.26751	20.4237	13.395	11.2476	5.0061	0.00188287
153.37	6.2676	20.379	13.3985	11.2558	5.00943	0.00187858
153.47	6.26459	20.3138	13.3645	11.2386	5.01399	0.00188656
153.57	6.26521	20.3796	13.371	11.2368	5.01044	0.00193842
153.67	6.2631	20.4192	13.4014	11.254	5.00723	0.00186946
153.77	6.25896	20.3381	13.3852	11.2496	5.01193	0.00187255
153.87	6.25797	20.3368	13.3664	11.2366	5.01317	0.00188822
153.97	6.26065	20.4218	13.3947	11.248	5.00771	0.00186476
154.07	6.2625	20.3889	13.4019	11.2564	5.00833	0.00191081
154.17	6.26026	20.3154	13.3702	11.2428	5.01372	0.00189929
154.27	6.26061	20.3794	13.377	11.2402	5.01102	0.00188127
154.37	6.26323	20.4278	13.4049	11.2552	5.0063	0.00188291
154.47	6.26008	20.3407	13.387	11.2507	5.01194	0.00187769
154.57	6.26054	20.3309	13.3659	11.2369	5.0126	0.00191958
154.67	6.26345	20.4183	13.3923	11.2461	5.00671	0.00189908
154.77	6.26292	20.3875	13.4011	11.2542	5.01168	0.00190407
154.87	6.26357	20.3105	13.3661	11.2389	5.01236	0.00194469
154.97	6.26024	20.3694	13.3707	11.2355	5.00979	0.00183218
155.07	6.25697	20.4201	13.4005	11.2518	5.00867	0.0018587
155.17	6.25594	20.3358	13.3814	11.2447	5.01072	0.00197226
155.27	6.25345	20.3219	13.3603	11.2298	5.01463	0.00187239
155.37	6.2557	20.4105	13.3854	11.241	5.00744	0.00182362
155.47	6.25406	20.3844	13.3956	11.2489	5.00724	0.00186319
155.57	6.25334	20.3051	13.366	11.2369	5.01278	0.00184632
155.67	6.25579	20.3612	13.3681	11.2336	5.00972	0.001864
155.77	6.25885	20.4154	13.397	11.247	5.00577	0.0018564
155.87	6.26248	20.3353	13.3808	11.2435	5.00852	0.00183473
155.97	6.25868	20.3162	13.3577	11.2285	5.01245	0.00183225
156.07	6.26139	20.4059	13.3834	11.2396	5.00709	0.00185537
156.17	6.26514	20.3907	13.3945	11.2509	5.00551	0.00190742
156.27	6.26121	20.3078	13.3677	11.2382	5.0116	0.00187308
156.37	6.26361	20.3561	13.3663	11.2311	5.01158	0.00182567
156.47	6.27105	20.419	13.3936	11.2455	5.00426	0.0018582
156.57	6.27202	20.3449	13.3832	11.2463	5.00631	0.00188766
156.67	6.26481	20.3115	13.3571	11.2315	5.01157	0.00188399
156.77	6.264	20.3981	13.3795	11.2391	5.00918	0.00181578
156.87	6.26852	20.3936	13.3966	11.2499	5.01099	0.00184894
156.97	6.26565	20.3096	13.3674	11.2418	5.01371	0.0018963
157.07	6.26689	20.353	13.3657	11.2333	5.01269	0.00178796
157.17	6.27294	20.4186	13.3964	11.2452	5.00732	0.00183925
157.27	6.26851	20.3455	13.3837	11.2463	5.00924	0.00189548
157.37	6.26133	20.3099	13.3554	11.2311	5.01417	0.00184133
157.47	6.2616	20.3966	13.3772	11.2394	5.00951	0.00181414
157.57	6.25994	20.3923	13.3966	11.2499	5.00976	0.00184966
157.67	6.2587	20.305	13.3699	11.2409	5.01375	0.00188383
157.77	6.25916	20.3469	13.3645	11.2317	5.0142	0.00179851
157.87	6.26095	20.4189	13.3943	11.2454	5.01219	0.00182109
157.97	6.26248	20.3478	13.3857	11.2494	5.01019	0.00190783
158.07	6.26412	20.3044	13.3564	11.2319	5.0137	0.00188687
158.17	6.26844	20.3921	13.3759	11.2361	5.01175	0.00185574
158.27	6.26822	20.3951	13.3957	11.2472	5.0075	0.00186847
158.37	6.26815	20.3077	13.3673	11.2364	5.01438	0.00187852
158.47	6.27012	20.3434	13.362	11.2306	5.01609	0.00181653
158.57	6.2743	20.413	13.3915	11.244	5.00904	0.00187648
158.67	6.27844	20.3512	13.3852	11.2466	5.01036	0.00190292
158.77	6.27273	20.301	13.3591	11.2327	5.01869	0.0019355
158.87	6.26923	20.3839	13.3737	11.2333	5.01671	0.00193797
158.97	6.27438	20.3992	13.3947	11.2456	5.01233	0.00186843
159.07	6.27437	20.3103	13.3694	11.2407	5.01535	0.00196791
159.17	6.27363	20.3342	13.3573	11.2292	5.01754	0.0019145
159.27	6.27427	20.4105	13.3896	11.2403	5.00994	0.00187915
159.37	6.27294	20.3517	13.3857	11.2469	5.00942	0.00199147
159.47	6.27315	20.3022	13.355	11.2317	5.01584	0.0019562
159.57	6.27473	20.3846	13.3729	11.2343	5.01008	0.00189459
159.67	6.27506	20.4003	13.395	11.2461	5.00795	0.00193718
159.77	6.26959	20.3075	13.3678	11.2378	5.01285	0.00195197
159.87	6.26857	20.3273	13.3568	11.23	5.01076	0.00189869
159.97	6.27356	20.4103	13.3841	11.2414	5.00652	0.00192698
160.07	6.2744	20.3541	13.3829	11.2456	5.00964	0.00196741
160.17	6.26988	20.2932	13.3532	11.2285	5.01281	0.00194263
160.27	6.26793	20.3711	13.3669	11.2296	5.00986	0.00189808
160.37	6.27116	20.3956	13.3904	11.245	5.00878	0.00189908
160.47	6.26847	20.3071	13.3638	11.2349	5.01365	0.0019757
160.57	6.26505	20.3202	13.3519	11.2236	5.01319	0.00199643
160.67	6.26603	20.4015	13.3812	11.2361	5.00774	0.00192997
160.77	6.26679	20.3514	13.3814	11.2419	5.01118	0.00191203
160.87	6.26598	20.291	13.3529	11.2283	5.01557	0.00194619
160.97	6.26518	20.3682	13.3663	11.2298	5.01057	0.0019311
161.07	6.26982	20.3959	13.3899	11.2448	5.01028	0.00192787
161.17	6.27341	20.3111	13.3717	11.2375	5.01651	0.0019478
161.27	6.27242	20.3142	13.3561	11.225	5.0158	0.00195808
161.37	6.27488	20.4045	13.3839	11.2367	5.01	0.00193671
161.47	6.27457	20.3668	13.3885	11.2452	5.01272	0.00197768
161.57	6.26516	20.295	13.3597	11.234	5.02174	0.00200563
161.67	6.25879	20.3653	13.3699	11.2298	5.01721	0.00196442
161.77	6.26009	20.4064	13.3937	11.245	5.01076	0.00194476
161.87	6.26069	20.3234	13.375	11.2419	5.01533	0.00193957
161.97	6.26044	20.3171	13.3589	11.2284	5.01689	0.00189574
162.07	6.26323	20.4054	13.3842	11.2406	5.01307	0.00190112
162.17	6.26358	20.3686	13.3874	11.2465	5.01089	0.00194574
162.27	6.26252	20.2905	13.3565	11.232	5.0153	0.00195305
162.37	6.26639	20.3601	13.3632	11.2283	5.01472	0.00190591
162.47	6.27085	20.3993	13.3884	11.2419	5.00732	0.00192663
162.57	6.26881	20.3121	13.3682	11.2394	5.01523	0.0019501
162.67	6.26549	20.3045	13.3497	11.2244	5.01854	0.00193966
162.77	6.26957	20.391	13.3765	11.2332	5.01274	0.00198347
162.87	6.27274	20.3606	13.3824	11.2419	5.01643	0.00199058
162.97	6.2716	20.2831	13.3519	11.2272	5.01686	0.00194581
163.07	6.2736	20.3476	13.3559	11.2245	5.01347	0.00190954
163.17	6.27663	20.3961	13.3845	11.2376	5.00994	0.00196337
163.27	6.2797	20.311	13.3695	11.2339	5.01442	0.00197121
163.37	6.27898	20.301	13.3483	11.2215	5.01725	0.00194008
163.47	6.2749	20.3909	13.3732	11.2284	5.01025	0.00194279
163.57	6.27412	20.3635	13.3805	11.2383	5.00811	0.00195288
163.67	6.27032	20.2842	13.3538	11.2284	5.00928	0.00197085
163.77	6.26886	20.3408	13.355	11.2226	5.01142	0.00189132
163.87	6.27259	20.4015	13.3843	11.2376	5.01016	0.00190704
163.97	6.2765	20.3194	13.3742	11.2362	5.0129	0.00195508
164.07	6.2773	20.2946	13.3474	11.2217	5.01547	0.00196343
164.17	6.27551	20.3883	13.3685	11.2296	5.00913	0.0019401
164.27	6.27418	20.3726	13.3846	11.2394	5.01047	0.00190285
164.37	6.27379	20.2859	13.3561	11.2303	5.01432	0.00192227
164.47	6.27436	20.3405	13.3552	11.2249	5.01265	0.00190021
164.57	6.26913	20.4016	13.385	11.2386	5.01102	0.0019549
164.67	6.26677	20.3225	13.3712	11.2393	5.01558	0.00192386
164.77	6.26413	20.2935	13.3471	11.2197	5.0186	0.00185032
164.87	6.2607	20.379	13.3711	11.227	5.01158	0.0019062
164.97	6.2622	20.3707	13.3858	11.2403	5.00992	0.00196035
165.07	6.26379	20.2872	13.3572	11.2263	5.01302	0.00190802
165.17	6.26638	20.3298	13.3544	11.2198	5.01083	0.00183443
165.27	6.26581	20.3932	13.3811	11.2304	5.00576	0.00191113
165.37	6.26317	20.3198	13.3703	11.2327	5.00933	0.00188523
165.47	6.26338	20.2847	13.3448	11.2194	5.01374	0.00190556
165.57	6.26817	20.3738	13.3629	11.2229	5.00704	0.00191223
165.67	6.26848	20.3687	13.3824	11.238	5.00776	0.00193329
165.77	6.26175	20.2835	13.3543	11.226	5.01345	0.00197631
165.87	6.25738	20.3283	13.3501	11.2184	5.01129	0.00187185
165.97	6.25864	20.3948	13.3802	11.2329	5.00621	0.00188107
166.07	6.26377	20.3231	13.3693	11.2338	5.0085	0.00193128
166.17	6.26323	20.2819	13.3463	11.2204	5.01196	0.00192101
166.27	6.2625	20.3667	13.3645	11.2231	5.00651	0.00188912
166.37	6.26492	20.3762	13.3827	11.235	5.00531	0.00189599
166.47	6.26386	20.2841	13.3557	11.2259	5.01221	0.00195134
166.57	6.25792	20.3144	13.3464	11.2165	5.01266	0.0019061
166.67	6.25453	20.3925	13.3755	11.2291	5.00644	0.00191148
166.77	6.25561	20.3295	13.3698	11.2307	5.00668	0.00191053
166.87	6.25613	20.2786	13.3428	11.2168	5.01247	0.00187681
166.97	6.25888	20.3626	13.3586	11.2206	5.00771	0.00190308
167.07	6.26221	20.3766	13.3763	11.2323	5.00524	0.00191731
167.17	6.26184	20.2853	13.3513	11.2229	5.01002	0.00189541
167.27	6.25852	20.313	13.3431	11.2128	5.00821	0.0018993
167.37	6.25955	20.3926	13.373	11.2259	5.00392	0.00189024
167.47	6.25806	20.3286	13.3692	11.2322	5.00628	0.00192375
167.57	6.25671	20.279	13.3408	11.2183	5.01121	0.00192695
167.67	6.25752	20.3657	13.3563	11.2176	5.00278	0.00186475
167.77	6.26151	20.3779	13.3774	11.232	5.00263	0.00191671
167.87	6.26766	20.2831	13.3535	11.2274	5.01319	0.00191392
167.97	6.26679	20.3078	13.344	11.2181	5.01246	0.00177705
168.07	6.26511	20.3914	13.3746	11.2279	5.0081	0.00180291
168.17	6.26653	20.3351	13.3729	11.233	5.00684	0.00193936
168.27	6.26868	20.2814	13.3438	11.2191	5.01077	0.00188556
168.37	6.26882	20.3624	13.3589	11.2177	5.00856	0.00189183
168.47	6.26797	20.3825	13.3799	11.2341	5.00628	0.00191911
168.57	6.26678	20.2935	13.355	11.2269	5.01112	0.00190475
168.67	6.26347	20.3055	13.3427	11.214	5.01025	0.00189606
168.77	6.261	20.3885	13.3679	11.225	5.00648	0.00190914
168.87	6.26033	20.3414	13.3703	11.2315	5.00811	0.0019636
168.97	6.25563	20.2725	13.3416	11.2167	5.01312	0.0019095
169.07	6.25616	20.344	13.3499	11.2136	5.00877	0.00190938
169.17	6.26605	20.3768	13.3735	11.228	5.00531	0.001975
169.27	6.26585	20.2902	13.3532	11.2233	5.0099	0.00197651
169.37	6.26336	20.2968	13.3372	11.2102	5.00814	0.00196255
169.47	6.26498	20.3812	13.362	11.2195	5.0049	0.00187005
169.57	6.26584	20.3391	13.3669	11.2289	5.00666	0.00193042
169.67	6.26275	20.2718	13.3383	11.2156	5.01183	0.00195543
169.77	6.2605	20.3436	13.3466	11.2122	5.00865	0.00183426
169.87	6.26678	20.3793	13.3719	11.2266	5.00389	0.00191352
169.97	6.26706	20.2903	13.3503	11.2208	5.00908	0.00191469
170.07	6.26359	20.2941	13.334	11.2101	5.0086	0.00184702
170.17	6.26318	20.3827	13.3644	11.2194	5.00442	0.00186922
170.27	6.26562	20.3418	13.3701	11.2273	5.00599	0.00190959
170.37	6.26669	20.2699	13.3397	11.216	5.00843	0.00195342
170.47	6.26589	20.3374	13.3451	11.2103	5.0054	0.00186962
170.57	6.26454	20.3792	13.3715	11.2254	5.00338	0.00185738
170.67	6.26471	20.2948	13.3558	11.2231	5.00847	0.00188079
170.77	6.26915	20.292	13.3374	11.2112	5.00951	0.00187203
170.87	6.27325	20.3785	13.3602	11.2203	5.00357	0.00190238
170.97	6.27268	20.3411	13.3687	11.226	5.00591	0.00188509
171.07	6.2674	20.268	13.3387	11.2138	5.01115	0.00190362
171.17	6.26828	20.3268	13.3399	11.2097	5.00669	0.00186269
171.27	6.27483	20.3777	13.3692	11.2228	5.00273	0.00180354
171.37	6.27573	20.2947	13.3539	11.223	5.00778	0.00187477
171.47	6.27527	20.2779	13.334	11.21	5.00859	0.00186644
171.57	6.27647	20.3717	13.3577	11.2152	5.00482	0.00185701
171.67	6.27628	20.3502	13.3657	11.2251	5.00654	0.0019193
171.77	6.2743	20.2663	13.3398	11.2147	5.00885	0.00190262
171.87	6.27207	20.3218	13.3412	11.2064	5.00816	0.00189682
171.97	6.27251	20.3786	13.3671	11.2199	5.00269	0.00189848
172.07	6.27024	20.2981	13.3525	11.2207	5.00419	0.00190032
172.17	6.26784	20.2766	13.3294	11.2052	5.00638	0.00191485
172.27	6.26555	20.3639	13.3532	11.2104	5.00017	0.00180627
172.37	6.2608	20.3464	13.366	11.2227	4.99877	0.00186712
172.47	6.2567	20.2652	13.3368	11.2113	5.00657	0.00189071
172.57	6.25505	20.3168	13.3367	11.2056	5.00663	0.00181983
172.67	6.25685	20.3789	13.3641	11.2195	4.99981	0.00190501
172.77	6.25728	20.3003	13.3517	11.2185	5.00533	0.00193753
172.87	6.25747	20.275	13.3298	11.2083	5.00858	0.00187643
172.97	6.2598	20.3652	13.3531	11.2147	5.00335	0.00186269
173.07	6.2599	20.3515	13.3659	11.2231	5.0029	0.00191345
173.17	6.25872	20.2716	13.3371	11.2133	5.0067	0.00191724
173.27	6.25808	20.3203	13.3363	11.2076	5.0067	0.00185024
173.37	6.26054	20.3806	13.3666	11.2206	5.00174	0.00184065
173.47	6.25879	20.3054	13.3575	11.2215	5.00449	0.00188242
173.57	6.25444	20.2776	13.3324	11.2105	5.00891	0.00181762
173.67	6.25884	20.3621	13.3527	11.2156	5.0049	0.00185836
173.77	6.26067	20.359	13.3689	11.2228	5.00304	0.00191605
173.87	6.25944	20.2707	13.3417	11.2158	5.00908	0.00187812
173.97	6.25923	20.3092	13.3364	11.2076	5.0081	0.00186688
174.07	6.26113	20.3807	13.3627	11.218	5.00248	0.00183742
174.17	6.26041	20.3105	13.3578	11.225	5.00568	0.0018834
174.27	6.25518	20.2676	13.3324	11.2075	5.0083	0.00184639
174.37	6.25461	20.353	13.3483	11.2093	5.00159	0.00182476
174.47	6.25546	20.3566	13.3651	11.223	4.99919	0.00186941
174.57	6.25193	20.2709	13.3381	11.2133	5.00363	0.00186951
174.67	6.25215	20.3033	13.3319	11.2034	5.00251	0.00185919
174.77	6.25411	20.3734	13.3588	11.2165	5.00241	0.00185153
174.87	6.25263	20.3095	13.3537	11.2191	5.00608	0.00187461
174.97	6.25484	20.2644	13.3304	11.2034	5.00899	0.0018534
175.07	6.25818	20.3477	13.3429	11.2078	5.00411	0.00184901
175.17	6.26201	20.3583	13.3632	11.219	5.00068	0.00184255
175.27	6.25778	20.27	13.3407	11.2115	5.00575	0.00183427
175.37	6.25331	20.2973	13.329	11.2027	5.00449	0.00180967
175.47	6.26173	20.3745	13.358	11.2139	4.9984	0.00184426
175.57	6.26162	20.3114	13.3533	11.2206	5.00125	0.00188193
175.67	6.25911	20.2621	13.3262	11.2042	5.00476	0.0018644
175.77	6.26371	20.3474	13.3428	11.2051	5.00139	0.00186955
175.87	6.26546	20.3571	13.3639	11.2191	5.00082	0.00188668
175.97	6.26268	20.2665	13.3412	11.2126	5.00631	0.00188045
176.07	6.26124	20.2944	13.3316	11.2048	5.00654	0.00184779
176.17	6.26565	20.3723	13.3583	11.214	5.0015	0.00187646
176.27	6.2616	20.3191	13.3578	11.2189	5.00457	0.00187847
176.37	6.25631	20.2597	13.3299	11.2053	5.00889	0.00184945
176.47	6.25829	20.3386	13.3411	11.2058	5.00413	0.00178842
176.57	6.26372	20.3655	13.3657	11.2197	4.99984	0.00179601
176.67	6.26498	20.2771	13.3452	11.2137	5.0021	0.00187702
176.77	6.26495	20.2875	13.3302	11.2026	5.00418	0.00186206
176.87	6.27364	20.3678	13.3556	11.212	5.00053	0.00186153
176.97	6.274	20.3197	13.3574	11.2185	5.00019	0.00186939
177.07	6.2697	20.2558	13.3315	11.2039	5.00696	0.00184901
177.17	6.27189	20.3289	13.3395	11.2042	5.00313	0.00187372
177.27	6.27281	20.3609	13.362	11.2188	4.99997	0.00191022
177.37	6.27022	20.2734	13.3422	11.2113	5.00591	0.0019457
177.47	6.26556	20.28	13.3235	11.2	5.00418	0.00184552
177.57	6.26753	20.3631	13.3513	11.2095	4.99984	0.00185698
177.67	6.26749	20.3185	13.355	11.2146	5.00004	0.00196233
177.77	6.2639	20.2562	13.3258	11.2035	5.00257	0.00191453
177.87	6.26684	20.3276	13.3354	11.2014	5.00179	0.00190058
177.97	6.2688	20.3584	13.3585	11.2126	4.99739	0.00193135
178.07	6.26814	20.2709	13.3401	11.2083	4.99996	0.00190667
178.17	6.26995	20.2762	13.3227	11.1977	5.00453	0.00188336
178.27	6.27292	20.365	13.3496	11.2078	4.99698	0.00193339
178.37	6.27088	20.3216	13.3555	11.2135	4.999	0.00195569
178.47	6.26552	20.2538	13.3238	11.1994	5.00374	0.00190173
178.57	6.26311	20.3258	13.3316	11.199	4.9987	0.00187295
178.67	6.26056	20.3653	13.3579	11.2126	4.99997	0.00188785
178.77	6.25828	20.2816	13.3421	11.207	5.0039	0.0019274
178.87	6.25998	20.2701	13.3235	11.1978	5.00232	0.00188778
178.97	6.26246	20.3618	13.3458	11.2051	4.99563	0.0019033
179.07	6.26409	20.3323	13.3534	11.2118	4.99754	0.00197561
179.17	6.26591	20.2492	13.3236	11.2005	5.00206	0.0019109
179.27	6.26632	20.3132	13.3285	11.1945	4.99796	0.00185505
179.37	6.26772	20.3665	13.3577	11.2139	4.99612	0.00190575
179.47	6.26384	20.2842	13.3426	11.2103	5.00095	0.0019778
179.57	6.25888	20.2707	13.3233	11.1971	5.00248	0.0019197
179.67	6.26163	20.3598	13.3462	11.207	4.99549	0.00189824
179.77	6.2614	20.3348	13.3552	11.2135	4.99741	0.00197485
179.87	6.2615	20.2586	13.3289	11.2044	5.00213	0.0019109
179.97	6.26493	20.3176	13.3314	11.1998	4.99891	0.00189581
180.07	6.26744	20.3699	13.3585	11.2127	4.99777	0.00197287
180.17	6.26813	20.2894	13.3463	11.2125	5.00138	0.00190383
180.27	6.2625	20.2699	13.323	11.1983	5.00532	0.00186778
180.37	6.25977	20.3607	13.3454	11.2042	4.99734	0.00186653
180.47	6.26242	20.34	13.3586	11.2138	4.99817	0.00186293
180.57	6.26492	20.2561	13.3305	11.204	5.00181	0.00195028
180.67	6.26733	20.3106	13.3292	11.1978	4.99702	0.00187269
180.77	6.27262	20.3673	13.3555	11.2126	4.99803	0.00188787
180.87	6.27419	20.2864	13.344	11.2121	4.99869	0.00193753
180.97	6.26986	20.2628	13.3197	11.1968	5.00113	0.00188994
181.07	6.26879	20.3519	13.3401	11.2024	4.99552	0.0019127
181.17	6.26797	20.3392	13.3525	11.2118	4.99426	0.00190266
181.27	6.26526	20.2538	13.3254	11.2023	4.99978	0.00191465
181.37	6.26615	20.2986	13.3234	11.1954	4.99918	0.00188291
181.47	6.26802	20.3642	13.3507	11.2085	4.99533	0.00187812
181.57	6.26637	20.2913	13.3419	11.2099	4.99805	0.0019771
181.67	6.26024	20.2564	13.3185	11.1969	5.00233	0.00194004
181.77	6.25742	20.3449	13.3372	11.2018	4.9965	0.00186436
181.87	6.26045	20.3411	13.3525	11.2116	4.99587	0.00191425
181.97	6.25813	20.2548	13.3273	11.2012	5.00295	0.00197513
182.07	6.25782	20.2985	13.3226	11.1935	5.00142	0.00188193
182.17	6.26332	20.3678	13.3475	11.2075	4.99323	0.00188382
182.27	6.26031	20.2964	13.3423	11.2104	4.99808	0.00189207
182.37	6.25891	20.2577	13.3187	11.197	5.0028	0.00188872
182.47	6.26281	20.3446	13.3347	11.1987	4.99704	0.00192159
182.57	6.2633	20.3454	13.3507	11.2094	4.99548	0.00184084
182.67	6.2632	20.2563	13.3257	11.2013	5.00014	0.00192246
182.77	6.26041	20.2938	13.3218	11.196	5.0018	0.00188055
182.87	6.26363	20.3674	13.3499	11.2074	4.99463	0.00188092
182.97	6.26812	20.3008	13.3462	11.2075	4.99335	0.00197195
183.07	6.26516	20.2589	13.3195	11.1964	4.99925	0.0018762
183.17	6.26653	20.3429	13.335	11.1979	4.99551	0.0018795
183.27	6.26822	20.3498	13.354	11.2081	4.99408	0.0019018
183.37	6.2659	20.2606	13.3292	11.2034	4.99858	0.00189389
183.47	6.26744	20.2919	13.3224	11.1949	4.99453	0.00189017
183.57	6.26912	20.3656	13.3459	11.2047	4.98897	0.00191486
183.67	6.26934	20.3051	13.3449	11.2098	4.9932	0.00189319
183.77	6.27062	20.2536	13.3217	11.1987	4.99933	0.00184568
183.87	6.27273	20.336	13.3338	11.1982	4.99159	0.00185048
183.97	6.27576	20.3543	13.3571	11.2113	4.99031	0.00187859
184.07	6.27245	20.2643	13.3325	11.2074	4.99759	0.00192572
184.17	6.27102	20.284	13.3203	11.197	4.99612	0.00185256
184.27	6.27137	20.3663	13.3473	11.2071	4.99377	0.00185062
184.37	6.26635	20.3112	13.3471	11.2135	4.99449	0.00191511
184.47	6.26288	20.2528	13.3217	11.2008	4.99968	0.00187545
184.57	6.26541	20.3323	13.3322	11.1996	4.99532	0.00180452
184.67	6.26863	20.3513	13.3518	11.2122	4.99052	0.00194169
184.77	6.2659	20.2608	13.3294	11.2049	4.99761	0.00194196
184.87	6.2635	20.2794	13.3184	11.1939	4.99458	0.001802
184.97	6.26465	20.3607	13.3427	11.2036	4.98923	0.00185834
185.07	6.26643	20.304	13.3444	11.2093	4.99338	0.00185783
185.17	6.26571	20.243	13.3167	11.1959	4.99803	0.00184482
185.27	6.26472	20.3247	13.3241	11.1932	4.99421	0.00181655
185.37	6.26818	20.3533	13.3495	11.2083	4.99076	0.00179603
185.47	6.26543	20.261	13.3284	11.2018	4.99814	0.00186585
185.57	6.26331	20.2696	13.3134	11.1892	4.99887	0.00183286
185.67	6.2689	20.3584	13.3409	11.1997	4.99163	0.00184189
185.77	6.26831	20.3135	13.3453	11.2052	4.99213	0.00186295
185.87	6.26272	20.2474	13.3167	11.1945	4.99854	0.00186754
185.97	6.25855	20.3203	13.3268	11.1926	4.99322	0.00186621
186.07	6.26228	20.3515	13.3508	11.204	4.98852	0.00187212
186.17	6.26658	20.268	13.3314	11.2015	4.99427	0.00193283
186.27	6.26559	20.2692	13.3159	11.19	4.99652	0.00190552
186.37	6.26856	20.3557	13.3397	11.1993	4.99267	0.00188863
186.47	6.26967	20.3183	13.3449	11.2097	4.99419	0.00188275
186.57	6.26684	20.2481	13.317	11.1953	4.99936	0.00190114
186.67	6.26861	20.3162	13.323	11.1901	4.99344	0.00187928
186.77	6.27517	20.3578	13.3493	11.2064	4.99031	0.00184098
186.87	6.27623	20.2695	13.3323	11.2054	4.99547	0.00190191
186.97	6.27342	20.2648	13.315	11.1926	4.99477	0.00188994
187.07	6.27369	20.3539	13.3377	11.1968	4.9907	0.00184259
187.17	6.27289	20.3225	13.346	11.2075	4.99231	0.00193365
187.27	6.26936	20.2479	13.3188	11.1983	4.99713	0.00192555
187.37	6.26682	20.3128	13.3231	11.1922	4.99418	0.00185544
187.47	6.26787	20.3629	13.351	11.2048	4.99075	0.00191277
187.57	6.26896	20.2767	13.3359	11.2036	4.99702	0.00189476
187.67	6.2695	20.2651	13.3166	11.1934	4.99737	0.00187512
187.77	6.2697	20.3531	13.3396	11.1994	4.99144	0.00183253
187.87	6.26884	20.326	13.347	11.2065	4.99222	0.0018499
187.97	6.26909	20.2487	13.3202	11.1987	4.99487	0.00188593
188.07	6.26993	20.3091	13.322	11.195	4.99614	0.00186951
188.17	6.26989	20.3599	13.3456	11.2058	4.99219	0.00188029
188.27	6.26955	20.273	13.3327	11.2039	4.99322	0.00182822
188.37	6.26871	20.2576	13.3127	11.1907	4.99631	0.00179013
188.47	6.26599	20.3469	13.3362	11.1973	4.98836	0.00183621
188.57	6.26444	20.324	13.3463	11.2064	4.98941	0.0018915
188.67	6.26003	20.2474	13.3179	11.1974	4.99736	0.00189108
188.77	6.25856	20.2971	13.3161	11.1891	4.99613	0.00180827
188.87	6.26243	20.3602	13.3433	11.1989	4.99114	0.00184212
188.97	6.26236	20.2824	13.3333	11.2036	4.99397	0.00189843
189.07	6.26256	20.2521	13.3137	11.1914	4.99808	0.00184837
189.17	6.26603	20.3448	13.3354	11.1947	4.99155	0.00187714
189.27	6.26851	20.3354	13.3485	11.2086	4.99025	0.00185242
189.37	6.26702	20.2497	13.3229	11.1983	4.99533	0.00181893
189.47	6.26788	20.2975	13.3185	11.1923	4.99092	0.00182691
189.57	6.26908	20.3599	13.3466	11.2063	4.98654	0.00185591
189.67	6.26946	20.2827	13.3404	11.2036	4.99292	0.00183927
189.77	6.27451	20.2521	13.3164	11.1905	4.99565	0.00177008
189.87	6.27768	20.344	13.3361	11.1968	4.99091	0.0018249
189.97	6.27732	20.3379	13.3502	11.2093	4.9914	0.00192054
190.07	6.27461	20.2499	13.3248	11.2022	4.99643	0.00193585
190.17	6.27053	20.2928	13.3196	11.1941	4.99425	0.00183096
190.27	6.26996	20.3609	13.3447	11.2043	4.98835	0.00184489
190.37	6.26755	20.2902	13.3392	11.2041	4.99432	0.00189304
190.47	6.26596	20.2515	13.3168	11.1919	4.99743	0.00187412
190.57	6.26759	20.3387	13.3322	11.1964	4.99086	0.00185951
190.67	6.26939	20.3388	13.3457	11.2048	4.99033	0.00182762
190.77	6.27172	20.2499	13.3229	11.1948	4.99571	0.00187418
190.87	6.27168	20.287	13.3159	11.1868	4.99575	0.00184063
190.97	6.27462	20.3557	13.3432	11.1989	4.99138	0.00186338
191.07	6.2727	20.2868	13.3377	11.2044	4.99457	0.00196205
191.17	6.27375	20.2422	13.3093	11.1887	4.99679	0.00191163
191.27	6.27601	20.3264	13.3242	11.1866	4.99067	0.00188158
191.37	6.27044	20.3403	13.3444	11.2022	4.98815	0.00188441
191.47	6.26924	20.2509	13.3214	11.1978	4.99366	0.00186241
191.57	6.2663	20.2801	13.3133	11.1909	4.99463	0.00186384
191.67	6.26693	20.3585	13.3431	11.201	4.98977	0.00182937
191.77	6.269	20.3008	13.3421	11.2052	4.99204	0.00189318
191.87	6.26129	20.251	13.3122	11.1931	4.99648	0.00191219
191.97	6.26204	20.3317	13.3262	11.1966	4.99246	0.00183864
192.07	6.26558	20.3482	13.3471	11.2079	4.99149	0.00185041
192.17	6.25948	20.2579	13.3251	11.1987	4.99635	0.00186929
192.27	6.25596	20.2805	13.3169	11.192	4.99392	0.0018396
192.37	6.25755	20.3604	13.3431	11.1992	4.98886	0.00186373
192.47	6.26217	20.3014	13.3413	11.2017	4.99247	0.00191336
192.57	6.26138	20.2462	13.3146	11.1909	4.99608	0.00187412
192.67	6.26294	20.3273	13.3265	11.1905	4.99204	0.0018308
192.77	6.2666	20.3458	13.3456	11.2023	4.98784	0.00182773
192.87	6.26604	20.2546	13.3222	11.199	4.99207	0.00186496
192.97	6.26752	20.2702	13.3115	11.1888	4.99471	0.00182654
193.07	6.27171	20.3523	13.3393	11.1952	4.98866	0.00180279
193.17	6.27242	20.2976	13.3379	11.1997	4.98974	0.00186029
193.27	6.26981	20.2363	13.3104	11.1865	4.99328	0.00183125
193.37	6.27361	20.3173	13.321	11.1867	4.98891	0.00185525
193.47	6.27281	20.343	13.3434	11.2007	4.98622	0.0019456
193.57	6.26829	20.2542	13.3236	11.196	4.99121	0.00191635
193.67	6.26644	20.2636	13.3084	11.1836	4.98994	0.00185715
193.77	6.26407	20.3486	13.3326	11.1888	4.98325	0.00183422
193.87	6.26405	20.3079	13.3365	11.1986	4.98684	0.00189277
193.97	6.25931	20.2412	13.3106	11.1872	4.99272	0.00187255
194.07	6.25943	20.3123	13.3185	11.1847	4.98847	0.00181783
194.17	6.26557	20.35	13.3414	11.1977	4.98584	0.00190641
194.27	6.26244	20.26	13.3234	11.1929	4.99123	0.00191581
194.37	6.26079	20.2607	13.309	11.1831	4.9897	0.0018605
194.47	6.2649	20.3493	13.3347	11.1916	4.98693	0.00187903
194.57	6.26412	20.3106	13.3401	11.2017	4.98965	0.00189663
194.67	6.25845	20.2417	13.3148	11.1904	4.99235	0.00190102
194.77	6.25383	20.3097	13.3196	11.1867	4.98951	0.00184898
194.87	6.2525	20.3496	13.3432	11.1982	4.985	0.00183871
194.97	6.24973	20.261	13.3268	11.1947	4.99065	0.00191343
195.07	6.24689	20.2568	13.3106	11.1855	4.99218	0.00186309
195.17	6.24897	20.3468	13.3347	11.1929	4.98666	0.00184253
195.27	6.24877	20.3117	13.3411	11.2011	4.98979	0.00189117
195.37	6.24676	20.2387	13.3171	11.1903	4.99381	0.00187486
195.47	6.24961	20.3062	13.3212	11.1883	4.99065	0.00181033
195.57	6.25486	20.351	13.3454	11.2013	4.98812	0.00184206
195.67	6.25322	20.2645	13.3285	11.1977	4.99131	0.00191827
195.77	6.25009	20.2556	13.3096	11.1861	4.99469	0.00183225
195.87	6.24976	20.3466	13.3339	11.1918	4.98885	0.00181936
195.97	6.24536	20.3174	13.3423	11.2011	4.9863	0.00187545
196.07	6.24824	20.2387	13.3152	11.1918	4.99314	0.00182979
196.17	6.25308	20.2966	13.3166	11.186	4.99258	0.00182781
196.27	6.25456	20.3538	13.3419	11.1976	4.98638	0.00182972
196.37	6.25312	20.2712	13.329	11.1995	4.9884	0.00186304
196.47	6.25335	20.2484	13.3095	11.1863	4.99279	0.00187456
196.57	6.25915	20.3394	13.3296	11.1905	4.98475	0.00182437
196.67	6.25973	20.3225	13.3403	11.2002	4.98423	0.00184666
196.77	6.25642	20.2381	13.3163	11.1909	4.99181	0.0018534
196.87	6.25724	20.2917	13.3136	11.1859	4.99009	0.00182292
196.97	6.26002	20.3518	13.3398	11.1964	4.98496	0.00185212
197.07	6.25811	20.2711	13.3319	11.1984	4.98593	0.00188738
197.17	6.25771	20.2449	13.3081	11.1839	4.98911	0.00178989
197.27	6.26247	20.3362	13.3286	11.1877	4.98432	0.00176966
197.37	6.26622	20.3224	13.3421	11.2006	4.98569	0.00186021
197.47	6.26586	20.2395	13.3148	11.1891	4.99176	0.00185041
197.57	6.26627	20.29	13.3129	11.1833	4.98885	0.00180056
197.67	6.26336	20.3478	13.3394	11.1956	4.98348	0.00185972
197.77	6.26308	20.2724	13.3301	11.1956	4.98744	0.00194729
197.87	6.26191	20.2458	13.3085	11.1845	4.99331	0.00190489
197.97	6.2583	20.3346	13.3284	11.1876	4.98631	0.00184505
198.07	6.26213	20.3244	13.3419	11.1993	4.98541	0.00181606
198.17	6.25689	20.237	13.317	11.1897	4.99009	0.00183733
198.27	6.25727	20.2844	13.3124	11.1827	4.98874	0.001862
198.37	6.26157	20.3506	13.3377	11.1932	4.98493	0.00182495
198.47	6.25638	20.2735	13.3292	11.196	4.98834	0.00183522
198.57	6.25639	20.2396	13.306	11.1897	4.99472	0.00184026
198.67	6.25631	20.3262	13.324	11.1904	4.98969	0.0017983
198.77	6.25881	20.3303	13.3409	11.1968	4.98761	0.00184501
198.87	6.25929	20.2429	13.3179	11.1878	4.99065	0.00183901
198.97	6.25813	20.2768	13.3113	11.1843	4.98728	0.00181466
199.07	6.26203	20.3514	13.3371	11.1953	4.985	0.0018527
199.17	6.25997	20.2898	13.3345	11.1982	4.98851	0.00189242
199.27	6.25745	20.2424	13.312	11.1884	4.99118	0.00190482
199.37	6.25691	20.3286	13.326	11.1873	4.98684	0.0018776
199.47	6.25555	20.3376	13.3432	11.1986	4.98426	0.00189572
199.57	6.25429	20.248	13.3194	11.1916	4.98663	0.0019099
199.67	6.25086	20.2787	13.3118	11.1825	4.98828	0.00185357
199.77	6.25063	20.3505	13.3385	11.1946	4.98492	0.00185881
199.87	6.24934	20.2902	13.3345	11.1967	4.98791	0.00188694
[truncated: 10,170 more rows]
