# Supplementary material for: Dataset on water–glycerol flow in a horizontal pipeline with and without leaks
Source: Data Brief. 2020 Jul 4;31:105950. doi: 10.1016/j.dib.2020.105950 (PMC7358385; doi:10.1016/j.dib.2020.105950)
Supplement: Supplementary file 2 [file mmc2.zip › Grafica.m]

clear; close all; clc;
load Dataset;
t = Data(:,1);
Q = Data(:,2);
P1 = Data(:,3); P2 = Data(:,4);
P3 = Data(:,5); P4 = Data(:,6); P5 = Data(:,7);

yyaxis left
plot(t,P1,'b',t,P2,'g--',t,P3,'r:',t,P4,'c-.',t,P5,'m');
ylabel('Presure [psi]');
yyaxis right
plot(t,Q);
ylabel('Mass Flow [kg/s]');
xlabel('Time [s]');
legend('P1','P2','P3','P4','P5','Q1','Location','best');
nombre='figura2';
print(nombre,'-dpdf','-r300')
print(nombre,'-depsc','-r300')
print(nombre,'-dpng','-r300')
